# Supplementary material for: Topological analysis of protein co-abundance networks identifies novel host targets important for HCV infection and pathogenesis
Source: BMC Syst Biol. 2012 Apr 30;6:28. doi: 10.1186/1752-0509-6-28 (PMC3383540; doi:10.1186/1752-0509-6-28)
Supplement: Additional file 1 — R scripts used for network inference, topological analysis and functional enrichment. [file 1752-0509-6-28-S1.R]

###
### R scripts to perform network inference and analysis on proteomics data
###     as described in the paper:
###
###     McDermott, JE, et al. 2011. Topological Analysis of Protein Co-Abundance 
###          Networks Identifies Novel Host Targets Important for HCV Infection 
###          and Pathogenesis. BMC Systems Biology
###
###     Jason E McDermott, 2011 (Jason.McDermott@pnnl.gov)
###

library(igraph)

# 1. From a matrix of proteomics data (proteins as rows, different 
#     conditions/samples as columns, including missing values as na's) 
#     use infer_network_from_proteomics to construct and adjacency matrix
#     using parameters described in the paper.

infer_network_from_proteomics <- function(x, filter.complete=4, filter.corr=0.9, filter.abunvalue=-0.01){
	
	if (is.data.frame(x))
		x <- as.matrix(x)
	else stopifnot(is.atomic(x)) 
	
	x[x<filter.abunvalue]<-NA

	nc <- nrow(x)
	cat(nc,"\n")
	
	#Transpose filtered abundance	
	cmpCorMat <-stats::cor(t(x),method="pearson", use="pairwise.complete.obs")

	for (i in seq_len(nc)) {
		for (j in seq_len(nc)) {
			ac = x[i,]
			bc = x[j,]
			ok = complete.cases(ac, bc)
			valid.comparisons = sum(ok)
			if (valid.comparisons < filter.complete) {
				cmpCorMat[i,j] = 0
			}
		}	
	}
	
	cmpCorMat = replace(cmpCorMat,is.na(cmpCorMat),0)
	cmpCorMat = replace(cmpCorMat,is.nan(cmpCorMat),0)
	cmpCorMat = replace(cmpCorMat,cmpCorMat<filter.corr,0)
	cmpCorMat = replace(cmpCorMat,cmpCorMat>0,1)
	
	diag(cmpCorMat) <- 0
	
	valid.genes <- c()	

	for (i in 1:nrow(cmpCorMat)) {
		edge.count = sum(cmpCorMat[i,])
		valid.genes = c(valid.genes, edge.count > 0)
	}
	cat(sum(valid.genes))
	return(cmpCorMat[valid.genes,valid.genes])	
}

#2. Converts an adjacency matrix into an igraph graph
graph_from_adjmat <- function(adjmat, threshold=NA) {
	if (!is.na(threshold)) {
		# use a threshold to make this graph	
		adjmat[which(adjmat<threshold)] = 0
		
		# now get rid of rows/columns that are empty
		saved = rownames(adjmat)[which(sapply(rownames(adjmat), function (r) sum(adjmat[r,], na.rm=T)>0))]
		adjmat = adjmat[saved,saved]
	}
	
	graph = graph.adjacency(adjmat, mode="undirected")
	return(graph)
}

#3. Calculates a topology table from a graph: rows are proteins, columns are different topological measures.
graph_topology <- function(ingraph) {
	cat("Calculating betweenness...\n")
	bt = igraph::betweenness(ingraph)
	cat("Calculating degree...\n")
	# degree seems to be masked for some reason- maybe our existing namespace
	dg = igraph::degree(ingraph)
	#cat("Calculating Bonachich power...\n")
	#pbw = bonpow(ingraph)
	cat("Calculating closeness...\n")
	cls = igraph::closeness(ingraph)
	cat("Calculating clustering coefficient...\n")
	cc = igraph::transitivity(ingraph, type="localundirected")
	cat("Calculating eigenvalue centrality...\n")
	ec = igraph::evcent(ingraph)
	cat("Calculating authority score (Kleinberg)...\n")
	asc = igraph::authority.score(ingraph)
	cat("Calculating hub score (Kleinberg)...\n")
	hsc = igraph::hub.score(ingraph)
	#cat("Calculating Bonachich power...\n")
	#bpw = igraph::bonpow(ingraph)
	#cat("Calculating page rank...\n")
	#pgr = igraph::page.rank(ingraph)
	
	#out = matrix(c(dg,bt,cc,cls,ec$vector,asc$vector,hsc$vector, pgr$vector), ncol=8)
	#colnames(out) = c("degree","betweenness","clusteringcoeff","closeness","eigenvector","authority","hub.score","pagerank")
	out = matrix(c(dg,bt,cc,cls,ec$vector,asc$vector,hsc$vector), ncol=7)
	colnames(out) = c("degree","betweenness","clusteringcoeff","closeness","eigenvector","authority","hub.score")
	rownames(out) = V(ingraph)$name
	return(out)
}

#4. Takes a topology table from above and calculates enrichment of
#   some 'importance' list in the top ranked proteins in each topological
#   measure.

# Functional enrichment code
#    input: a matrix or data frame of proteins (rows) with different numerical values (columns)
#           a data frame that has a list of proteins in a functional group
# Example input file:
#        Degree  BonPwr  2Step   ARD     Eigenvector     Between
# CBX5    0.401658773     51.80116272     0.951421797     0.692733169     0.086658746     0.014533159
# PSAP    0.359004736     40.90088654     0.946682453     0.670616388     0.068314366     0.009966435
# ...
#
# Example annotation file:
# ACE2    dyerlist        PathoTarget     1.0
# ACHE    dyerlist        PathoTarget     1.0
# ACSS2   dyerlist        PathoTarget     1.0
# ... (this only requires the list of protein names in the first column- the rest is dispensable)
#
# 1. Read in the data frame of proteins and values:
#			input = read.table([filename], sep="\t", header=TRUE, row.names=1)
# 2. Read in the data frame of annotations:
# 			annotations = read.table([filename], sep="\t", row.names=1)
# 3. Do the enrichment for the top 20% of a particular column:
#			results = enrichment_in_top(input, annotations, sort.column="Between", percentage=0.2)
# 4. Do the enrichment for the top 20% of all columns:
#  			results = enrichment_columns(input, annotations, percentage=0.2)
# The results contain a list of:
#      1. $fisher : Fisher's exact test
#      2. $mat : Matrix of counts in groups. Final column (percentage) gives the percentage enrichment of the functional group
#                in the group (to 20% of values), and the background (rest of proteins in the input list)
# 	   3. $fold : fold enrichment of group to background calculated by dividing the in-group-function percentage by the
#				  in-background-function percentage. This provides a summary of results.
#
enrichment_columns <- function(data, annotation, percentage=0.2, mode="fishers", valuecol=1, decreasing=T) {
	ret = matrix(nrow=5, ncol=ncol(data))
	colnames(ret) = colnames(data)
	rownames(ret) = c("Group", "NonGroup", "FoldX", "p-value", "N")
	for (c in colnames(data)) {
		ft = enrichment_in_top(data, annotation, sort.column=c, percentage=percentage, 
								mode=mode, valuecol=valuecol, decreasing=decreasing)
		if (mode == "fishers") {
			ret["Group",c] = ft$mat[1,"per"]
			ret["NonGroup",c] = ft$mat[2,"per"]
			ret["FoldX",c] = ft$foldx
			ret["p-value",c] = ft$fisher$p.value
			ret["N",c] = nrow(data)
		} else if (mode == "ttest") {
			ret["Group",c] = ft$ttest$estimate[[1]]
			ret["NonGroup",c] = ft$ttest$estimate[[2]]
			ret["FoldX", c] = ft$foldx
			ret["p-value",c] = ft$ttest$p.value
			ret["N",c] = nrow(data)
		}
	}
	return(ret)
}

enrichment_by_fishers <- function(group, background, annotation) {
	# calculate the fishers exact on a group of things versus a background
	#     for those things with a particular annotation (on another list)
	non_group = background[!background %in% group]
	
	group_annot = sum(group %in% annotation)
	non_group_annot = sum(non_group %in% annotation)
	
	group_nonannot = sum(!group %in% annotation)
	non_group_nonannot = sum(!non_group %in% annotation)
	
	test = matrix(c(group_annot, non_group_annot, group_nonannot, non_group_nonannot), nr=2,
					dimnames=list(c("Group", "NonGroup"), c("Annotated", "NonAnnotated")))
	
	per = c(test[1,1]/(test[1,1]+test[1,2]), test[2,1]/(test[2,1]+test[2,2]))
					
	ft = fisher.test(test)
	test = cbind(test, per)
	#print(test)
	#cat(sum(test), length(background), "\n")
	
	fold = per[1]/per[2]
	
	return(list(fisher=ft, mat=test, foldx=fold))
}

enrichment_by_ttest <- function(group, background, annotation, values=NA, valuecol=1) {
	# calculate the fishers exact on a group of things versus a background
	#     for those things with a particular annotation (on another list)
	non_group = background[!background %in% group]
	
	group_list = values[which(annotation %in% group),valuecol]
	non_group_list = values[which(annotation %in% non_group),valuecol]
						
	tt = t.test(group_list, non_group_list)
	foldx = tt$estimate[1]/tt$estimate[2]

	return(list(ttest=tt, mat=list(group_list, non_group_list), foldx=foldx))
}

enrichment_in_top <- function(data, annotation, sort.column="V1",
							percentage=0.2, random=FALSE, decreasing=TRUE, 
							mode="fishers", valuecol=1) {
	# calculate the enrichment of the top portion of a list

	if (random) {
		# randomly order the matrix
		ordered_data = data[sample(rownames(data), nrow(data)),]
	}
	else {
		ordered_data = data[order(data[,sort.column], decreasing=decreasing),]
	}
	
	top_part = rownames(ordered_data[1:(length(rownames(ordered_data))*percentage),])
		
	if (mode == "fishers") {	
		ft = enrichment_by_fishers(top_part, rownames(ordered_data), rownames(annotation))
	} else if (mode == "ttest") {
		ft = enrichment_by_ttest(top_part, rownames(ordered_data), rownames(annotation), values=annotation, valuecol=valuecol)	
	}
	
	return(c(ft, list(top=top_part)))
}

# A utility script to run a range of parameters by inferring a network, 
#      calculating topology, then enrichment in the top ranks of each
#      topological measure. The output is one table with concatented rows
#      indicating enrichment for each parameter combination.
threshold_corMat_enrichment <- function(data, filter.completes=c(), filter.corrs=c(), filter.abunvalues=c(), annotation, percentage=0.2, union_graph=NA, background_mode="non", return_topo=FALSE) {
	first = TRUE
	out = NA
	if (return_topo) {
		out = list()	
	}
	
	if (!is.na(union_graph)) {
		union_adj = get.adjacency(union_graph)
	}
	
	for (f1 in filter.completes) {
		for (f2 in filter.corrs) {
			for (f3 in filter.abunvalues) {
				filt_mat = corMat(data, filter.complete=f1, filter.corr=f2, filter.abunvalue=f3)
				
				if (dim(filt_mat)[1] != 0) {
					if (! is.na(union_graph)) {
						filt_mat = union_matrix(filt_mat, union_adj, mode="max")
					}
					
					ingraph = graph_from_adjmat(filt_mat)
					ingraph_topo = graph_topology(ingraph)
					
					if (background_mode == "full") {
						# add in the rownames that are present in data but missing from the network
						# this is a reasonable thing to do for target searching- we want to consider all
						# possible proteins
						missing = rownames(data)[which(!rownames(data) %in% rownames(ingraph_topo))]
						fill = matrix(nrow=length(missing), ncol=ncol(ingraph_topo))
						rownames(fill) = missing
						ingraph_topo = rbind(ingraph_topo, fill)
					}
					
					cute = enrichment_columns(ingraph_topo, annotation, percentage)
					# add a somewhat descriptive label to one of the rows
					rownames(cute)[1] = paste(rownames(cute)[1], "-", f1, ",", f2, ",", f3, sep="")
					
					if (return_topo) {
						r = c()
						r$enrichment = cute
						r$topology = ingraph_topo
						r$graph = ingraph
						out = c(out, list(r))
					} else {
						if (!first) {
							out = rbind(out, cute)
						} else {
							first = FALSE
							out = cute	
						}
					}
					}
				}
			}
		}
	return(out)
}

rank_topology <- function(toporec, column="betweenness", rows=NA, filter_foldx=NA, filter_pvalue=NA) {
	# input is a record of topology matrices produced by the function above	# output is a matrix that lists all rownames in rows or the first record of toprec
	#        and the rank for the specified column- plus the mean rank
	if (is.na(rows)) {
		rows = rownames(toporec[[1]]$topology)
	}
	
	out = matrix(ncol=length(toporec), nrow=length(rows))
	rownames(out) = rows
	
	for (i in 1:length(toporec)) {
		flag = TRUE
		if (! is.na(filter_foldx)) {
			foldx = toporec[[i]]$enrichment["FoldX", column]
			if (is.na(foldx) || foldx < filter_foldx) { 
				flag = FALSE
			}
		}
		if (! is.na(filter_pvalue)) {
			pvalue = toporec[[i]]$enrichment["p-value", column]
			if (is.na(pvalue) || pvalue > filter_pvalue) {
				flag = FALSE
			}
		}
		if (flag) {
			rnk = rank(1/toporec[[i]]$topology[,column])
			names(rnk) = rownames(toporec[[i]]$topology)
			for (j in names(rnk)) {
				if (j %in% rownames(out)) {
					out[j,i] = rnk[j]	
				}
			}
		}
	}
	colnames(out) = 1:length(toporec)
	meanrank = sapply(rownames(out), function (r) mean(out[r,], na.rm=T))
	sdrank = sapply(rownames(out), function (r) sd(out[r,], na.rm=T))
	out = cbind(out, meanrank, sdrank)
	
	return(out)
}
