# Supplementary material for: Topological analysis of protein co-abundance networks identifies novel host targets important for HCV infection and pathogenesis
Source: BMC Syst Biol. 2012 Apr 30;6:28. doi: 10.1186/1752-0509-6-28 (PMC3383540; doi:10.1186/1752-0509-6-28)
Supplement: Additional file 2 — Table S1. Enrichment of abundant proteins in pathogen interactors. [file 1752-0509-6-28-S2.XLSX]

## Sheet: CellCultureProteomics
Enrichment of proteins with highest differential abundance in the cell culture experiment in pathogen targets
Key
Group	Percentage of targets (pathogen or HCV) in the top 20% of proteins ranked by abundance at the time point indicated in the column header.
NonGroup	Percentage of targets in the background (the bottom 80%) ranked by abundance at the time point indicated in the column header
FoldX	Fold enrichment (Group/NonGroup)
p-value	p-value calculated using Fisher's exact test, uncorrected
N	Number of proteins considered in total.
	Pathogen Interactor Enrichment
	24h	48h	72h	96h	SumAbundance
Group	0.185263	0.170526	0.2	0.157895	0.212632
NonGroup	0.141356	0.145034	0.137677	0.148187	0.134524
FoldX	1.31062	1.17577	1.45267	1.06551	1.58062
p-value	0.0179107	0.172496	0.000936096	0.615266	3.95581e-05
N	2378	2378	2378	2378	2378
	HCV Interactor Enrichment
	24h	48h	72h	96h	SumAbundance
Group	0.0673684	0.0421053	0.0589474	0.04	0.0526316
NonGroup	0.038886	0.0451918	0.0409879	0.0457173	0.0425644
FoldX	1.73246	0.931701	1.43816	0.874943	1.23652
p-value	0.0122719	0.901061	0.105168	0.70912	0.322846
N	2378	2378	2378	2378	2378

## Sheet: ClinicalProteomics
Enrichment of proteins with highest differential abundance in the liver biopsy patient data in pathogen targets
Key
Group	Percentage of targets (pathogen or HCV) in the top 20% of proteins ranked by abundance at the stage of fibrosis indicated in the column header.
NonGroup	Percentage of targets in the background (the bottom 80%) ranked by abundance at the stage of fibrosis indicated in the column header
FoldX	Fold enrichment (Group/NonGroup)
p-value	p-value calculated using Fisher's exact test, uncorrected
N	Number of proteins considered in total.
	Pathogen Interactor Enrichment
Fibrosis Stage	0	1	2	3	4
Group	0.131579	0.210526	0.131579	0.131579	0.210526
NonGroup	0.116129	0.0967742	0.116129	0.116129	0.0967742
FoldX	1.13304	2.17544	1.13304	1.13304	2.17544
p-value	0.782512	0.0884352	0.782512	0.782512	0.0884352
N	193	193	193	193	193
	HCV Interactor Enrichment
Fibrosis Stage	0	1	2	3	4
Group	0	0.0263158	0.0526316	0.0526316	0.157895
NonGroup	0.0516129	0.0451613	0.0387097	0.0387097	0.0129032
FoldX	0	0.582707	1.35965	1.35965	12.2368
p-value	0.359477	1	0.657314	0.657314	0.000847998
N	193	193	193	193	193
