# Supplementary material for: Topological analysis of protein co-abundance networks identifies novel host targets important for HCV infection and pathogenesis
Source: BMC Syst Biol. 2012 Apr 30;6:28. doi: 10.1186/1752-0509-6-28 (PMC3383540; doi:10.1186/1752-0509-6-28)
Supplement: Additional file 3 — Table S2. Topological analysis of networks inferred from cell culture proteomics data using different parameters. [file 1752-0509-6-28-S3.XLSX]

## Sheet: TopologyEnrichmentParameters
Topological analysis of networks inferred from cell culture proteomics data using different parameters
Summary statistics for significance over all parameters can be found at the bottom of the table.
Key
Group-J,K,L	Percentage of targets (pathogen or HCV) in the top 20% of proteins ranked by the metric in the column header. J,K, and L are parameters correspondence_filter, correlation_filter and abundance filter.
NonGroup	Percentage of targets in the background (the bottom 80%) ranked by the metric in the column header
FoldX	Fold enrichment (Group/NonGroup)
p-value	p-value calculated using Fisher's exact test, uncorrected
N	Number of proteins considered in total.
																							Counts
Co-abundance network inferred from proteomics data												Co-abundance network inferred from proteomics data with integrated protein-protein interactions											Co-abundance network inferred from proteomics data												Co-abundance network inferred from proteomics data with integrated protein-protein interactions
	Pathogen Interactor Enrichment						HCV Interactor Enrichment						Pathogen Interactor Enrichment						HCV Interactor Enrichment					Pathogen Interactor Enrichment						HCV Interactor Enrichment						Pathogen Interactor Enrichment						HCV Interactor Enrichment
	degree	betweenness	clusteringcoeff	closeness			degree	betweenness	clusteringcoeff	closeness			degree	betweenness	clusteringcoeff	closeness			degree	betweenness	clusteringcoeff	closeness		Degree	Betweenness	Clustering	Closeness
Group-2,0.9,-1	0.143158	0.130526	0.166316	0.143158		Group-2,0.9,-1	0.0336842	0.0336842	0.0357895	0.0336842		Group-2,0.9,-1	0.162105	0.254737	0.155789	0.168421		Group-2,0.9,-1	0.0357895	0.0778947	0.0294737	0.0378947		68.0859	62.0783	79.0998	68.0859			16.0202	16.0202	17.0215	16.0202			77.0973	121.153	74.0935	80.1011			17.0215	37.0467	14.0177	18.0227
NonGroup	0.151865	0.155018	0.146085	0.151865		NonGroup	0.0472937	0.0472937	0.0467683	0.0472937		NonGroup	0.147136	0.124015	0.148713	0.14556		NonGroup	0.0467683	0.0362585	0.0483447	0.0462428		407.514	413.522	396.5	407.514			459.58	459.58	458.579	459.58			398.503	354.447	401.507	395.499			458.579	438.553	461.582	457.577
FoldX	0.942663	0.842005	1.13849	0.942663		FoldX	0.712234	0.712234	0.765251	0.712234		FoldX	1.10174	2.05409	1.04759	1.15706		FoldX	0.765251	2.14831	0.609657	0.819474		288.909	294.907	277.912	288.909			89.9716	89.9716	88.9719	89.9716			279.912	235.926	282.911	276.913			88.9719	68.9782	91.971	87.9723
p-value	0.667079	0.196363	0.281471	0.667079		p-value	0.215917	0.215917	0.383651	0.215917		p-value	0.429653	1.35585e-11	0.719616	0.222225		p-value	0.383651	0.000253618	0.0816858	0.533966		1613.49	1607.49	1624.49	1613.49			1812.43	1812.43	1813.43	1812.43			1622.49	1666.47	1619.49	1625.49			1813.43	1833.42	1810.43	1814.43
N	2378	2378	2378	2378		N	2378	2378	2378	2378		N	2378	2378	2378	2378		N	2378	2378	2378	2378
Group-2,0.9,-0.5	0.138947	0.132632	0.170526	0.145263		Group-2,0.9,-0.5	0.0336842	0.0378947	0.0378947	0.0336842		Group-2,0.9,-0.5	0.153684	0.242105	0.176842	0.164211		Group-2,0.9,-0.5	0.0357895	0.08	0.0315789	0.0357895		66.0834	63.0796	81.1023	69.0872			16.0202	18.0227	18.0227	16.0202			73.0922	115.145	84.1061	78.0985			17.0215	38.048	15.0189	17.0215
NonGroup	0.152916	0.154493	0.145034	0.15134		NonGroup	0.0472937	0.0462428	0.0462428	0.0472937		NonGroup	0.149238	0.127168	0.143458	0.146611		NonGroup	0.0467683	0.0357331	0.0478192	0.0467683		409.517	412.52	394.498	406.513			459.58	457.577	457.577	459.58			402.508	360.455	391.494	397.501			458.579	437.552	460.581	458.579
FoldX	0.908649	0.858496	1.17577	0.959846		FoldX	0.712234	0.819474	0.819474	0.712234		FoldX	1.02979	1.90383	1.23271	1.12005		FoldX	0.765251	2.23882	0.660382	0.765251		290.908	293.907	275.913	287.909			89.9716	87.9723	87.9723	89.9716			283.91	241.924	272.914	278.912			88.9719	67.9786	90.9713	88.9719
p-value	0.473292	0.250912	0.172496	0.774305		p-value	0.215917	0.533966	0.533966	0.215917		p-value	0.82947	2.65277e-09	0.0726872	0.350612		p-value	0.383651	9.29284e-05	0.136622	0.383651		1611.49	1608.49	1626.49	1614.49			1812.43	1814.43	1814.43	1812.43			1618.49	1660.48	1629.49	1623.49			1813.43	1834.42	1811.43	1813.43
N	2378	2378	2378	2378		N	2378	2378	2378	2378		N	2378	2378	2378	2378		N	2378	2378	2378	2378
Group-2,0.9,-0.25	0.138947	0.151579	0.168421	0.151579		Group-2,0.9,-0.25	0.0442105	0.0505263	0.0484211	0.0505263		Group-2,0.9,-0.25	0.16	0.267368	0.166316	0.164211		Group-2,0.9,-0.25	0.0484211	0.0905263	0.0421053	0.0505263		66.0834	72.0909	80.1011	72.0909			21.0265	24.0303	23.0291	24.0303			76.096	127.16	79.0998	78.0985			23.0291	43.0543	20.0253	24.0303
NonGroup	0.152916	0.149764	0.14556	0.149764		NonGroup	0.0446663	0.0430899	0.0436153	0.0430899		NonGroup	0.147662	0.120862	0.146085	0.146611		NonGroup	0.0436153	0.0331056	0.0451918	0.0430899		409.517	403.509	395.499	403.509			454.573	451.57	452.571	451.57			399.504	348.44	396.5	397.501			452.571	432.546	455.575	451.57
FoldX	0.908649	1.01212	1.15706	1.01212		FoldX	0.989796	1.17258	1.11018	1.17258		FoldX	1.08356	2.21218	1.13849	1.12005		FoldX	1.11018	2.73447	0.931701	1.17258		290.908	284.91	276.913	284.91			84.9732	81.9741	82.9738	81.9741			280.911	229.927	277.912	278.912			82.9738	62.9801	85.9729	81.9741
p-value	0.473292	0.942766	0.222225	0.942766		p-value	1	0.458101	0.620695	0.458101		p-value	0.518166	5.2199e-14	0.281471	0.350612		p-value	0.620695	6.298e-07	0.901061	0.458101		1611.49	1617.49	1625.49	1617.49			1817.43	1820.43	1819.43	1820.43			1621.49	1672.47	1624.49	1623.49			1819.43	1839.42	1816.43	1820.43
N	2378	2378	2378	2378		N	2378	2378	2378	2378		N	2378	2378	2378	2378		N	2378	2378	2378	2378
Group-2,0.9,-0.01	0.178947	0.212632	0.153684	0.178947		Group-2,0.9,-0.01	0.0463158	0.0484211	0.0421053	0.0484211		Group-2,0.9,-0.01	0.2	0.334737	0.172632	0.208421		Group-2,0.9,-0.01	0.0484211	0.0905263	0.0421053	0.0547368		85.1074	101.128	73.0922	85.1074			22.0278	23.0291	20.0253	23.0291			95.12	159.201	82.1036	99.1251			23.0291	43.0543	20.0253	26.0328
NonGroup	0.142932	0.134524	0.149238	0.142932		NonGroup	0.0441408	0.0436153	0.0451918	0.0436153		NonGroup	0.137677	0.104046	0.144509	0.135575		NonGroup	0.0436153	0.0331056	0.0451918	0.0420389		390.493	374.472	402.508	390.493			453.572	452.571	455.575	452.571			380.48	316.399	393.496	376.475			452.571	432.546	455.575	449.567
FoldX	1.25197	1.58062	1.02979	1.25197		FoldX	1.04927	1.11018	0.931701	1.11018		FoldX	1.45267	3.21719	1.19461	1.53731		FoldX	1.11018	2.73447	0.931701	1.30205		271.914	255.919	283.91	271.914			83.9735	82.9738	85.9729	82.9738			261.917	197.938	274.913	257.919			82.9738	62.9801	85.9729	79.9748
p-value	0.052603	3.95581e-05	0.82947	0.052603		p-value	0.804529	0.620695	0.901061	0.620695		p-value	0.000936096	3.98065e-31	0.131606	0.00013253		p-value	0.620695	6.298e-07	0.901061	0.262401		1630.49	1646.48	1618.49	1630.49			1818.43	1819.43	1816.43	1819.43			1640.48	1704.46	1627.49	1644.48			1819.43	1839.42	1816.43	1822.43
N	2378	2378	2378	2378		N	2378	2378	2378	2378		N	2378	2378	2378	2378		N	2378	2378	2378	2378
Group-2,0.9,0.25	0.181053	0.193684	0.151579	0.193684		Group-2,0.9,0.25	0.0547368	0.0526316	0.0442105	0.0484211		Group-2,0.9,0.25	0.193684	0.294737	0.206316	0.204211		Group-2,0.9,0.25	0.0547368	0.0884211	0.0294737	0.0547368		86.1086	92.1162	72.0909	92.1162			26.0328	25.0316	21.0265	23.0291			92.1162	140.177	98.1238	97.1225			26.0328	42.0531	14.0177	26.0328
NonGroup	0.142407	0.139254	0.149764	0.139254		NonGroup	0.0420389	0.0425644	0.0446663	0.0436153		NonGroup	0.139254	0.11403	0.136101	0.136626		NonGroup	0.0420389	0.0336311	0.0483447	0.0420389		389.491	383.484	403.509	383.484			449.567	450.568	454.573	452.571			383.484	335.423	377.476	378.477			449.567	433.547	461.582	449.567
FoldX	1.27138	1.39087	1.01212	1.39087		FoldX	1.30205	1.23652	0.989796	1.11018		FoldX	1.39087	2.58472	1.5159	1.49466		FoldX	1.30205	2.62914	0.609657	1.30205		270.915	264.916	284.91	264.916			79.9748	80.9745	84.9732	82.9738			264.916	216.932	258.918	259.918			79.9748	63.9798	91.971	79.9748
p-value	0.0373949	0.00399904	0.942766	0.00399904		p-value	0.262401	0.322846	1	0.620695		p-value	0.00399904	3.19044e-20	0.00023617	0.000413108		p-value	0.262401	2.32593e-06	0.0816858	0.262401		1631.49	1637.48	1617.49	1637.48			1822.43	1821.43	1817.43	1819.43			1637.48	1685.47	1643.48	1642.48			1822.43	1838.42	1810.43	1822.43
N	2378	2378	2378	2378		N	2378	2378	2378	2378		N	2378	2378	2378	2378		N	2378	2378	2378	2378
Group-2,0.9,0.5	0.115789	0.115789	0.115789	0.115789		Group-2,0.9,0.5	0.0526316	0.0526316	0.0526316	0.0526316		Group-2,0.9,0.5	0.418947	0.36	0.303158	0.347368		Group-2,0.9,0.5	0.0947368	0.0947368	0.0336842	0.0778947		55.0695	55.0695	55.0695	55.0695			25.0316	25.0316	25.0316	25.0316			199.251	171.216	144.182	165.208			45.0568	45.0568	16.0202	37.0467
NonGroup	0.158697	0.158697	0.158697	0.158697		NonGroup	0.0425644	0.0425644	0.0425644	0.0425644		NonGroup	0.0830268	0.0977404	0.111929	0.100893		NonGroup	0.0320547	0.0320547	0.0472937	0.0362585		420.531	420.531	420.531	420.531			450.568	450.568	450.568	450.568			276.349	304.384	331.418	310.392			430.543	430.543	459.58	438.553
FoldX	0.729627	0.729627	0.729627	0.729627		FoldX	1.23652	1.23652	1.23652	1.23652		FoldX	5.04593	3.68323	2.7085	3.44293		FoldX	2.95548	2.95548	0.712234	2.14831		301.905	301.905	301.905	301.905			80.9745	80.9745	80.9745	80.9745			157.95	185.941	212.933	191.939			60.9808	60.9808	89.9716	68.9782
p-value	0.0213765	0.0213765	0.0213765	0.0213765		p-value	0.322846	0.322846	0.322846	0.322846		p-value	5.3158e-62	2.27671e-39	2.88207e-22	3.62547e-35		p-value	6.58655e-08	6.58655e-08	0.215917	0.000253618		1600.5	1600.5	1600.5	1600.5			1821.43	1821.43	1821.43	1821.43			1744.45	1716.46	1689.47	1710.46			1841.42	1841.42	1812.43	1833.42
N	2378	2378	2378	2378		N	2378	2378	2378	2378		N	2378	2378	2378	2378		N	2378	2378	2378	2378
Group-3,0.9,-1	0.138947	0.145263	0.16	0.157895		Group-3,0.9,-1	0.0294737	0.0378947	0.0526316	0.0357895		Group-3,0.9,-1	0.16	0.275789	0.208421	0.187368		Group-3,0.9,-1	0.0357895	0.0694737	0.0463158	0.0463158		66.0834	69.0872	76.096	75.0947			14.0177	18.0227	25.0316	17.0215			76.096	131.165	99.1251	89.1124			17.0215	33.0417	22.0278	22.0278
NonGroup	0.152916	0.15134	0.147662	0.148187		NonGroup	0.0483447	0.0462428	0.0425644	0.0467683		NonGroup	0.147662	0.11876	0.135575	0.14083		NonGroup	0.0467683	0.0383605	0.0441408	0.0441408		409.517	406.513	399.504	400.505			461.582	457.577	450.568	458.579			399.504	344.435	376.475	386.488			458.579	442.558	453.572	453.572
FoldX	0.908649	0.959846	1.08356	1.06551		FoldX	0.609657	0.819474	1.23652	0.765251		FoldX	1.08356	2.32224	1.53731	1.33046		FoldX	0.765251	1.81107	1.04927	1.04927		290.908	287.909	280.911	281.911			91.971	87.9723	80.9745	88.9719			280.911	225.929	257.919	267.916			88.9719	72.977	83.9735	83.9735
p-value	0.473292	0.774305	0.518166	0.615266		p-value	0.0816858	0.533966	0.322846	0.383651		p-value	0.518166	8.01802e-16	0.00013253	0.0144604		p-value	0.383651	0.00581537	0.804529	0.804529		1611.49	1614.49	1621.49	1620.49			1810.43	1814.43	1821.43	1813.43			1621.49	1676.47	1644.48	1634.48			1813.43	1829.42	1818.43	1818.43
N	2378	2378	2378	2378		N	2378	2378	2378	2378		N	2378	2378	2378	2378		N	2378	2378	2378	2378
Group-3,0.9,-0.5	0.141053	0.149474	0.168421	0.157895		Group-3,0.9,-0.5	0.0421053	0.0357895	0.0589474	0.04		Group-3,0.9,-0.5	0.166316	0.286316	0.195789	0.191579		Group-3,0.9,-0.5	0.0463158	0.0715789	0.0526316	0.0547368		67.0846	71.0897	80.1011	75.0947			20.0253	17.0215	28.0354	19.024			79.0998	136.172	93.1175	91.1149			22.0278	34.0429	25.0316	26.0328
NonGroup	0.152391	0.150289	0.14556	0.148187		NonGroup	0.0451918	0.0467683	0.0409879	0.0457173		NonGroup	0.146085	0.116132	0.138728	0.139779		NonGroup	0.0441408	0.037835	0.0425644	0.0420389		408.515	404.51	395.499	400.505			455.575	458.579	447.565	456.576			396.5	339.428	382.483	384.485			453.572	441.557	450.568	449.567
FoldX	0.925597	0.994575	1.15706	1.06551		FoldX	0.931701	0.765251	1.43816	0.874943		FoldX	1.13849	2.46543	1.41132	1.37058		FoldX	1.04927	1.89187	1.23652	1.30205		289.909	285.91	276.913	281.911			85.9729	88.9719	77.9754	86.9726			277.912	220.93	263.917	265.916			83.9735	71.9773	80.9745	79.9748
p-value	0.566226	1	0.222225	0.615266		p-value	0.901061	0.383651	0.105168	0.70912		p-value	0.281471	3.92156e-18	0.00251003	0.00625415		p-value	0.804529	0.00261875	0.322846	0.262401		1612.49	1616.49	1625.49	1620.49			1816.43	1813.43	1824.42	1815.43			1624.49	1681.47	1638.48	1636.48			1818.43	1830.42	1821.43	1822.43
N	2378	2378	2378	2378		N	2378	2378	2378	2378		N	2378	2378	2378	2378		N	2378	2378	2378	2378
Group-3,0.9,-0.25	0.149474	0.183158	0.170526	0.155789		Group-3,0.9,-0.25	0.0484211	0.0568421	0.0631579	0.0568421		Group-3,0.9,-0.25	0.183158	0.309474	0.195789	0.210526		Group-3,0.9,-0.25	0.0589474	0.0821053	0.0505263	0.0568421		71.0897	87.1099	81.1023	74.0935			23.0291	27.0341	30.0379	27.0341			87.1099	147.186	93.1175	100.126			28.0354	39.0493	24.0303	27.0341
NonGroup	0.150289	0.141881	0.145034	0.148713		NonGroup	0.0436153	0.0415134	0.0399369	0.0415134		NonGroup	0.141881	0.110352	0.138728	0.13505		NonGroup	0.0409879	0.0352076	0.0430899	0.0415134		404.51	388.49	394.498	401.507			452.571	448.566	445.562	448.566			388.49	328.414	382.483	375.474			447.565	436.551	451.57	448.566
FoldX	0.994575	1.29092	1.17577	1.04759		FoldX	1.11018	1.36925	1.58144	1.36925		FoldX	1.29092	2.80442	1.41132	1.55888		FoldX	1.43816	2.33203	1.17258	1.36925		285.91	269.915	275.913	282.911			82.9738	78.9751	75.976	78.9751			269.915	209.934	263.917	256.919			77.9754	66.9789	81.9741	78.9751
p-value	1	0.0261124	0.172496	0.719616		p-value	0.620695	0.170526	0.0341717	0.170526		p-value	0.0261124	5.66971e-24	0.00251003	7.30399e-05		p-value	0.105168	5.03435e-05	0.458101	0.170526		1616.49	1632.49	1626.49	1619.49			1819.43	1823.42	1826.42	1823.42			1632.49	1692.47	1638.48	1645.48			1824.42	1835.42	1820.43	1823.42
N	2378	2378	2378	2378		N	2378	2378	2378	2378		N	2378	2378	2378	2378		N	2378	2378	2378	2378
Group-3,0.9,-0.01	0.2	0.24	0.178947	0.202105		Group-3,0.9,-0.01	0.0610526	0.0631579	0.0547368	0.0547368		Group-3,0.9,-0.01	0.225263	0.328421	0.197895	0.242105		Group-3,0.9,-0.01	0.0610526	0.0863158	0.0484211	0.0652632		95.12	114.144	85.1074	96.1213			29.0366	30.0379	26.0328	26.0328			107.135	156.197	94.1187	115.145			29.0366	41.0518	23.0291	31.0392
NonGroup	0.137677	0.127693	0.142932	0.137152		NonGroup	0.0404624	0.0399369	0.0420389	0.0420389		NonGroup	0.131372	0.105623	0.138203	0.127168		NonGroup	0.0404624	0.0341566	0.0436153	0.0394115		380.48	361.456	390.493	379.479			446.563	445.562	449.567	449.567			368.465	319.403	381.481	360.455			446.563	434.548	452.571	444.561
FoldX	1.45267	1.87951	1.25197	1.47359		FoldX	1.50887	1.58144	1.30205	1.30205		FoldX	1.7147	3.10938	1.43192	1.90383		FoldX	1.50887	2.52706	1.11018	1.65594		261.917	242.923	271.914	260.918			76.9757	75.976	79.9748	79.9748			249.921	200.937	262.917	241.924			76.9757	64.9795	82.9738	74.9764
p-value	0.000936096	6.45603e-09	0.052603	0.000556549		p-value	0.0615278	0.0341717	0.262401	0.262401		p-value	8.94024e-07	2.5542e-29	0.00154678	2.65277e-09		p-value	0.0615278	5.00266e-06	0.620695	0.0180533		1640.48	1659.48	1630.49	1641.48			1825.42	1826.42	1822.43	1822.43			1652.48	1701.46	1639.48	1660.48			1825.42	1837.42	1819.43	1827.42
N	2378	2378	2378	2378		N	2378	2378	2378	2378		N	2378	2378	2378	2378		N	2378	2378	2378	2378
Group-3,0.9,0.25	0.185263	0.185263	0.185263	0.185263		Group-3,0.9,0.25	0.0505263	0.0505263	0.0505263	0.0505263		Group-3,0.9,0.25	0.345263	0.332632	0.271579	0.290526		Group-3,0.9,0.25	0.0842105	0.101053	0.04	0.08		88.1112	88.1112	88.1112	88.1112			24.0303	24.0303	24.0303	24.0303			164.207	158.2	129.163	138.174			40.0505	48.0606	19.024	38.048
NonGroup	0.141356	0.141356	0.141356	0.141356		NonGroup	0.0430899	0.0430899	0.0430899	0.0430899		NonGroup	0.101419	0.104572	0.119811	0.115081		NonGroup	0.0346821	0.0304782	0.0457173	0.0357331		387.489	387.489	387.489	387.489			451.57	451.57	451.57	451.57			311.393	317.4	346.437	337.426			435.549	427.539	456.576	437.552
FoldX	1.31062	1.31062	1.31062	1.31062		FoldX	1.17258	1.17258	1.17258	1.17258		FoldX	3.40433	3.18089	2.26673	2.52453		FoldX	2.42807	3.31557	0.874943	2.23882		268.915	268.915	268.915	268.915			81.9741	81.9741	81.9741	81.9741			192.939	198.937	227.928	218.931			65.9792	57.9817	86.9726	67.9786
p-value	0.0179107	0.0179107	0.0179107	0.0179107		p-value	0.458101	0.458101	0.458101	0.458101		p-value	2.55723e-34	1.41394e-30	8.55568e-15	4.76081e-19		p-value	1.58596e-05	2.20612e-09	0.70912	9.29284e-05		1633.48	1633.48	1633.48	1633.48			1820.43	1820.43	1820.43	1820.43			1709.46	1703.46	1674.47	1683.47			1836.42	1844.42	1815.43	1834.42
N	2378	2378	2378	2378		N	2378	2378	2378	2378		N	2378	2378	2378	2378		N	2378	2378	2378	2378
Group-3,0.9,0.5	0.0905263	0.0905263	0.0905263	0.0905263		Group-3,0.9,0.5	0.0526316	0.0526316	0.0526316	0.0526316		Group-3,0.9,0.5	0.431579	0.366316	0.326316	0.349474		Group-3,0.9,0.5	0.0989474	0.0989474	0.0378947	0.0778947		43.0543	43.0543	43.0543	43.0543			25.0316	25.0316	25.0316	25.0316			205.259	174.22	155.196	166.21			47.0594	47.0594	18.0227	37.0467
NonGroup	0.165003	0.165003	0.165003	0.165003		NonGroup	0.0425644	0.0425644	0.0425644	0.0425644		NonGroup	0.0798739	0.096164	0.106148	0.100368		NonGroup	0.0310037	0.0310037	0.0462428	0.0362585		432.546	432.546	432.546	432.546			450.568	450.568	450.568	450.568			270.341	301.38	320.404	309.39			428.541	428.541	457.577	438.553
FoldX	0.548636	0.548636	0.548636	0.548636		FoldX	1.23652	1.23652	1.23652	1.23652		FoldX	5.40325	3.80928	3.07415	3.48193		FoldX	3.19147	3.19147	0.819474	2.14831		313.901	313.901	313.901	313.901			80.9745	80.9745	80.9745	80.9745			151.952	182.942	201.936	190.94			58.9814	58.9814	87.9723	68.9782
p-value	2.84395e-05	2.84395e-05	2.84395e-05	2.84395e-05		p-value	0.322846	0.322846	0.322846	0.322846		p-value	1.57599e-67	1.50904e-41	1.32871e-28	8.89349e-36		p-value	5.61418e-09	5.61418e-09	0.533966	0.000253618		1588.5	1588.5	1588.5	1588.5			1821.43	1821.43	1821.43	1821.43			1750.45	1719.46	1700.46	1711.46			1843.42	1843.42	1814.43	1833.42
N	2378	2378	2378	2378		N	2378	2378	2378	2378		N	2378	2378	2378	2378		N	2378	2378	2378	2378
Group-4,0.9,-1	0.149474	0.176842	0.176842	0.155789		Group-4,0.9,-1	0.0484211	0.0526316	0.0631579	0.0589474		Group-4,0.9,-1	0.191579	0.301053	0.214737	0.204211		Group-4,0.9,-1	0.0568421	0.08	0.0463158	0.0631579		71.0897	84.1061	84.1061	74.0935			23.0291	25.0316	30.0379	28.0354			91.1149	143.181	102.129	97.1225			27.0341	38.048	22.0278	30.0379
NonGroup	0.150289	0.143458	0.143458	0.148713		NonGroup	0.0436153	0.0425644	0.0399369	0.0409879		NonGroup	0.139779	0.112454	0.133999	0.136626		NonGroup	0.0415134	0.0357331	0.0441408	0.0399369		404.51	391.494	391.494	401.507			452.571	450.568	445.562	447.565			384.485	332.419	373.471	378.477			448.566	437.552	453.572	445.562
FoldX	0.994575	1.23271	1.23271	1.04759		FoldX	1.11018	1.23652	1.58144	1.43816		FoldX	1.37058	2.67712	1.60253	1.49466		FoldX	1.36925	2.23882	1.04927	1.58144		285.91	272.914	272.914	282.911			82.9738	80.9745	75.976	77.9754			265.916	213.933	254.92	259.918			78.9751	67.9786	83.9735	75.976
p-value	1	0.0726872	0.0726872	0.719616		p-value	0.620695	0.322846	0.0341717	0.105168		p-value	0.00625415	1.33077e-21	2.10692e-05	0.000413108		p-value	0.170526	9.29284e-05	0.804529	0.0341717		1616.49	1629.49	1629.49	1619.49			1819.43	1821.43	1826.42	1824.42			1636.48	1688.47	1647.48	1642.48			1823.42	1834.42	1818.43	1826.42
N	2378	2378	2378	2378		N	2378	2378	2378	2378		N	2378	2378	2378	2378		N	2378	2378	2378	2378
Group-4,0.9,-0.5	0.16	0.187368	0.181053	0.162105		Group-4,0.9,-0.5	0.0568421	0.0505263	0.0652632	0.0610526		Group-4,0.9,-0.5	0.197895	0.311579	0.210526	0.208421		Group-4,0.9,-0.5	0.0652632	0.0821053	0.0505263	0.0652632		76.096	89.1124	86.1086	77.0973			27.0341	24.0303	31.0392	29.0366			94.1187	148.187	100.126	99.1251			31.0392	39.0493	24.0303	31.0392
NonGroup	0.147662	0.14083	0.142407	0.147136		NonGroup	0.0415134	0.0430899	0.0394115	0.0404624		NonGroup	0.138203	0.109827	0.13505	0.135575		NonGroup	0.0394115	0.0352076	0.0430899	0.0394115		399.504	386.488	389.491	398.503			448.566	451.57	444.561	446.563			381.481	327.413	375.474	376.475			444.561	436.551	451.57	444.561
FoldX	1.08356	1.33046	1.27138	1.10174		FoldX	1.36925	1.17258	1.65594	1.50887		FoldX	1.43192	2.83701	1.55888	1.53731		FoldX	1.65594	2.33203	1.17258	1.65594		280.911	267.916	270.915	279.912			78.9751	81.9741	74.9764	76.9757			262.917	208.934	256.919	257.919			74.9764	66.9789	81.9741	74.9764
p-value	0.518166	0.0144604	0.0373949	0.429653		p-value	0.170526	0.458101	0.0180533	0.0615278		p-value	0.00154678	2.20375e-24	7.30399e-05	0.00013253		p-value	0.0180533	5.03435e-05	0.458101	0.0180533		1621.49	1634.48	1631.49	1622.49			1823.42	1820.43	1827.42	1825.42			1639.48	1693.47	1645.48	1644.48			1827.42	1835.42	1820.43	1827.42
N	2378	2378	2378	2378		N	2378	2378	2378	2378		N	2378	2378	2378	2378		N	2378	2378	2378	2378
Group-4,0.9,-0.25	0.170526	0.189474	0.174737	0.174737		Group-4,0.9,-0.25	0.0568421	0.0589474	0.0778947	0.0547368		Group-4,0.9,-0.25	0.214737	0.32	0.231579	0.216842		Group-4,0.9,-0.25	0.0610526	0.0884211	0.0484211	0.0673684		81.1023	90.1137	83.1048	83.1048			27.0341	28.0354	37.0467	26.0328			102.129	152.192	110.139	103.13			29.0366	42.0531	23.0291	32.0404
NonGroup	0.145034	0.140305	0.143983	0.143983		NonGroup	0.0415134	0.0409879	0.0362585	0.0420389		NonGroup	0.133999	0.107725	0.129795	0.133473		NonGroup	0.0404624	0.0336311	0.0436153	0.038886		394.498	385.486	392.495	392.495			448.566	447.565	438.553	449.567			373.471	323.408	365.461	372.47			446.563	433.547	452.571	443.56
FoldX	1.17577	1.35044	1.21359	1.21359		FoldX	1.36925	1.43816	2.14831	1.30205		FoldX	1.60253	2.97054	1.78419	1.62461		FoldX	1.50887	2.62914	1.11018	1.73246		275.913	266.916	273.914	273.914			78.9751	77.9754	68.9782	79.9748			254.92	204.935	246.922	253.92			76.9757	63.9798	82.9738	73.9767
p-value	0.172496	0.00959963	0.0986721	0.0986721		p-value	0.170526	0.105168	0.000253618	0.262401		p-value	2.10692e-05	6.79161e-27	1.24734e-07	1.10441e-05		p-value	0.0615278	2.32593e-06	0.620695	0.0122719		1626.49	1635.48	1628.49	1628.49			1823.42	1824.42	1833.42	1822.43			1647.48	1697.46	1655.48	1648.48			1825.42	1838.42	1819.43	1828.42
N	2378	2378	2378	2378		N	2378	2378	2378	2378		N	2378	2378	2378	2378		N	2378	2378	2378	2378
Group-4,0.9,-0.01	0.2	0.218947	0.185263	0.191579		Group-4,0.9,-0.01	0.0631579	0.0610526	0.0652632	0.0610526		Group-4,0.9,-0.01	0.258947	0.322105	0.261053	0.258947		Group-4,0.9,-0.01	0.0694737	0.0926316	0.0484211	0.0778947		95.12	104.131	88.1112	91.1149			30.0379	29.0366	31.0392	29.0366			123.155	153.193	124.157	123.155			33.0417	44.0556	23.0291	37.0467
NonGroup	0.137677	0.132948	0.141356	0.139779		NonGroup	0.0399369	0.0404624	0.0394115	0.0404624		NonGroup	0.122964	0.107199	0.122438	0.122964		NonGroup	0.0383605	0.0325801	0.0436153	0.0362585		380.48	371.469	387.489	384.485			445.562	446.563	444.561	446.563			352.445	322.407	351.443	352.445			442.558	431.544	452.571	438.553
FoldX	1.45267	1.64686	1.31062	1.37058		FoldX	1.58144	1.50887	1.65594	1.50887		FoldX	2.10588	3.00474	2.13212	2.10588		FoldX	1.81107	2.84319	1.11018	2.14831		261.917	252.92	268.915	265.916			75.976	76.9757	74.9764	76.9757			233.926	203.936	232.927	233.926			72.977	61.9805	82.9738	68.9782
p-value	0.000936096	7.49764e-06	0.0179107	0.00625415		p-value	0.0341717	0.0615278	0.0180533	0.0615278		p-value	2.57968e-12	2.12857e-27	9.04793e-13	2.57968e-12		p-value	0.00581537	2.87381e-07	0.620695	0.000253618		1640.48	1649.48	1633.48	1636.48			1826.42	1825.42	1827.42	1825.42			1668.47	1698.46	1669.47	1668.47			1829.42	1840.42	1819.43	1833.42
N	2378	2378	2378	2378		N	2378	2378	2378	2378		N	2378	2378	2378	2378		N	2378	2378	2378	2378
Group-4,0.9,0.25	0.132632	0.132632	0.132632	0.132632		Group-4,0.9,0.25	0.0610526	0.0610526	0.0610526	0.0610526		Group-4,0.9,0.25	0.425263	0.374737	0.307368	0.334737		Group-4,0.9,0.25	0.101053	0.107368	0.0442105	0.0926316		63.0796	63.0796	63.0796	63.0796			29.0366	29.0366	29.0366	29.0366			202.255	178.225	146.184	159.201			48.0606	51.0644	21.0265	44.0556
NonGroup	0.154493	0.154493	0.154493	0.154493		NonGroup	0.0404624	0.0404624	0.0404624	0.0404624		NonGroup	0.0814503	0.094062	0.110878	0.104046		NonGroup	0.0304782	0.0289017	0.0446663	0.0325801		412.52	412.52	412.52	412.52			446.563	446.563	446.563	446.563			273.345	297.375	329.416	316.399			427.539	424.536	454.573	431.544
FoldX	0.858496	0.858496	0.858496	0.858496		FoldX	1.50887	1.50887	1.50887	1.50887		FoldX	5.22113	3.98393	2.77214	3.21719		FoldX	3.31557	3.71495	0.989796	2.84319		293.907	293.907	293.907	293.907			76.9757	76.9757	76.9757	76.9757			154.951	178.944	210.933	197.938			57.9817	54.9827	84.9732	61.9805
p-value	0.250912	0.250912	0.250912	0.250912		p-value	0.0615278	0.0615278	0.0615278	0.0615278		p-value	9.81704e-65	1.52248e-44	2.57772e-23	3.98065e-31		p-value	2.20612e-09	2.32331e-11	1	2.87381e-07		1608.49	1608.49	1608.49	1608.49			1825.42	1825.42	1825.42	1825.42			1747.45	1723.46	1691.47	1704.46			1844.42	1847.42	1817.43	1840.42
N	2378	2378	2378	2378		N	2378	2378	2378	2378		N	2378	2378	2378	2378		N	2378	2378	2378	2378
Group-4,0.9,0.5	0.0947368	0.0947368	0.0947368	0.0947368		Group-4,0.9,0.5	0.0526316	0.0526316	0.0526316	0.0526316		Group-4,0.9,0.5	0.431579	0.366316	0.326316	0.343158		Group-4,0.9,0.5	0.0989474	0.101053	0.0378947	0.0778947		45.0568	45.0568	45.0568	45.0568			25.0316	25.0316	25.0316	25.0316			205.259	174.22	155.196	163.206			47.0594	48.0606	18.0227	37.0467
NonGroup	0.163952	0.163952	0.163952	0.163952		NonGroup	0.0425644	0.0425644	0.0425644	0.0425644		NonGroup	0.0798739	0.096164	0.106148	0.101944		NonGroup	0.0310037	0.0304782	0.0462428	0.0362585		430.543	430.543	430.543	430.543			450.568	450.568	450.568	450.568			270.341	301.38	320.404	312.394			428.541	427.539	457.577	438.553
FoldX	0.577834	0.577834	0.577834	0.577834		FoldX	1.23652	1.23652	1.23652	1.23652		FoldX	5.40325	3.80928	3.07415	3.36613		FoldX	3.19147	3.31557	0.819474	2.14831		311.902	311.902	311.902	311.902			80.9745	80.9745	80.9745	80.9745			151.952	182.942	201.936	193.939			58.9814	57.9817	87.9723	68.9782
p-value	9.9967e-05	9.9967e-05	9.9967e-05	9.9967e-05		p-value	0.322846	0.322846	0.322846	0.322846		p-value	1.57599e-67	1.50904e-41	1.32871e-28	8.51984e-34		p-value	5.61418e-09	2.20612e-09	0.533966	0.000253618		1590.5	1590.5	1590.5	1590.5			1821.43	1821.43	1821.43	1821.43			1750.45	1719.46	1700.46	1708.46			1843.42	1844.42	1814.43	1833.42
N	2378	2378	2378	2378		N	2378	2378	2378	2378		N	2378	2378	2378	2378		N	2378	2378	2378	2378
Group-5,0.9,-1	0.174737	0.170526	0.176842	0.170526		Group-5,0.9,-1	0.0589474	0.0610526	0.0652632	0.0610526		Group-5,0.9,-1	0.225263	0.307368	0.221053	0.227368		Group-5,0.9,-1	0.0610526	0.0884211	0.0378947	0.0610526		83.1048	81.1023	84.1061	81.1023			28.0354	29.0366	31.0392	29.0366			107.135	146.184	105.133	108.136			29.0366	42.0531	18.0227	29.0366
NonGroup	0.143983	0.145034	0.143458	0.145034		NonGroup	0.0409879	0.0404624	0.0394115	0.0404624		NonGroup	0.131372	0.110878	0.132422	0.130846		NonGroup	0.0404624	0.0336311	0.0462428	0.0404624		392.495	394.498	391.494	394.498			447.565	446.563	444.561	446.563			368.465	329.416	370.467	367.464			446.563	433.547	457.577	446.563
FoldX	1.21359	1.17577	1.23271	1.17577		FoldX	1.43816	1.50887	1.65594	1.50887		FoldX	1.7147	2.77214	1.6693	1.73768		FoldX	1.50887	2.62914	0.819474	1.50887		273.914	275.913	272.914	275.913			77.9754	76.9757	74.9764	76.9757			249.921	210.933	251.921	248.921			76.9757	63.9798	87.9723	76.9757
p-value	0.0986721	0.172496	0.0726872	0.172496		p-value	0.105168	0.0615278	0.0180533	0.0615278		p-value	8.94024e-07	2.57772e-23	3.74928e-06	4.27309e-07		p-value	0.0615278	2.32593e-06	0.533966	0.0615278		1628.49	1626.49	1629.49	1626.49			1824.42	1825.42	1827.42	1825.42			1652.48	1691.47	1650.48	1653.48			1825.42	1838.42	1814.43	1825.42
N	2378	2378	2378	2378		N	2378	2378	2378	2378		N	2378	2378	2378	2378		N	2378	2378	2378	2378
Group-5,0.9,-0.5	0.166316	0.183158	0.155789	0.172632		Group-5,0.9,-0.5	0.0652632	0.0610526	0.0631579	0.0631579		Group-5,0.9,-0.5	0.229474	0.313684	0.225263	0.229474		Group-5,0.9,-0.5	0.0694737	0.0905263	0.04	0.0652632		79.0998	87.1099	74.0935	82.1036			31.0392	29.0366	30.0379	30.0379			109.138	149.188	107.135	109.138			33.0417	43.0543	19.024	31.0392
NonGroup	0.146085	0.141881	0.148713	0.144509		NonGroup	0.0394115	0.0404624	0.0399369	0.0399369		NonGroup	0.130321	0.109301	0.131372	0.130321		NonGroup	0.0383605	0.0331056	0.0457173	0.0394115		396.5	388.49	401.507	393.496			444.561	446.563	445.562	445.562			366.462	326.412	368.465	366.462			442.558	432.546	456.576	444.561
FoldX	1.13849	1.29092	1.04759	1.19461		FoldX	1.65594	1.50887	1.58144	1.58144		FoldX	1.76084	2.86991	1.7147	1.76084		FoldX	1.81107	2.73447	0.874943	1.65594		277.912	269.915	282.911	274.913			74.9764	76.9757	75.976	75.976			247.922	207.934	249.921	247.922			72.977	62.9801	86.9726	74.9764
p-value	0.281471	0.0261124	0.719616	0.131606		p-value	0.0180533	0.0615278	0.0341717	0.0341717		p-value	2.75474e-07	4.36139e-25	8.94024e-07	2.75474e-07		p-value	0.00581537	6.298e-07	0.70912	0.0180533		1624.49	1632.49	1619.49	1627.49			1827.42	1825.42	1826.42	1826.42			1654.48	1694.47	1652.48	1654.48			1829.42	1839.42	1815.43	1827.42
N	2378	2378	2378	2378		N	2378	2378	2378	2378		N	2378	2378	2378	2378		N	2378	2378	2378	2378
Group-5,0.9,-0.25	0.181053	0.214737	0.166316	0.185263		Group-5,0.9,-0.25	0.0610526	0.0610526	0.0694737	0.0589474		Group-5,0.9,-0.25	0.244211	0.32	0.244211	0.233684		Group-5,0.9,-0.25	0.0673684	0.0905263	0.0484211	0.0652632		86.1086	102.129	79.0998	88.1112			29.0366	29.0366	33.0417	28.0354			116.147	152.192	116.147	111.14			32.0404	43.0543	23.0291	31.0392
NonGroup	0.142407	0.133999	0.146085	0.141356		NonGroup	0.0404624	0.0404624	0.0383605	0.0409879		NonGroup	0.126642	0.107725	0.126642	0.12927		NonGroup	0.038886	0.0331056	0.0436153	0.0394115		389.491	373.471	396.5	387.489			446.563	446.563	442.558	447.565			359.453	323.408	359.453	364.46			443.56	432.546	452.571	444.561
FoldX	1.27138	1.60253	1.13849	1.31062		FoldX	1.50887	1.50887	1.81107	1.43816		FoldX	1.92835	2.97054	1.92835	1.80773		FoldX	1.73246	2.73447	1.11018	1.65594		270.915	254.92	277.912	268.915			76.9757	76.9757	72.977	77.9754			240.924	204.935	240.924	245.922			73.9767	62.9801	82.9738	74.9764
p-value	0.0373949	2.10692e-05	0.281471	0.0179107		p-value	0.0615278	0.0615278	0.00581537	0.105168		p-value	1.08107e-09	6.79161e-27	1.08107e-09	5.57243e-08		p-value	0.0122719	6.298e-07	0.620695	0.0180533		1631.49	1647.48	1624.49	1633.48			1825.42	1825.42	1829.42	1824.42			1661.48	1697.46	1661.48	1656.48			1828.42	1839.42	1819.43	1827.42
N	2378	2378	2378	2378		N	2378	2378	2378	2378		N	2378	2378	2378	2378		N	2378	2378	2378	2378
Group-5,0.9,-0.01	0.208421	0.216842	0.208421	0.2		Group-5,0.9,-0.01	0.0610526	0.0673684	0.0589474	0.0610526		Group-5,0.9,-0.01	0.334737	0.336842	0.269474	0.290526		Group-5,0.9,-0.01	0.0821053	0.0926316	0.0421053	0.0884211		99.1251	103.13	99.1251	95.12			29.0366	32.0404	28.0354	29.0366			159.201	160.202	128.162	138.174			39.0493	44.0556	20.0253	42.0531
NonGroup	0.135575	0.133473	0.135575	0.137677		NonGroup	0.0404624	0.038886	0.0409879	0.0404624		NonGroup	0.104046	0.103521	0.120336	0.115081		NonGroup	0.0352076	0.0325801	0.0451918	0.0336311		376.475	372.47	376.475	380.48			446.563	443.56	447.565	446.563			316.399	315.398	347.438	337.426			436.551	431.544	455.575	433.547
FoldX	1.53731	1.62461	1.53731	1.45267		FoldX	1.50887	1.73246	1.43816	1.50887		FoldX	3.21719	3.25386	2.23934	2.52453		FoldX	2.33203	2.84319	0.931701	2.62914		257.919	253.92	257.919	261.917			76.9757	73.9767	77.9754	76.9757			197.938	196.938	228.928	218.931			66.9789	61.9805	85.9729	63.9798
p-value	0.00013253	1.10441e-05	0.00013253	0.000936096		p-value	0.0615278	0.0122719	0.105168	0.0615278		p-value	3.98065e-31	7.32744e-32	1.72587e-14	4.76081e-19		p-value	5.03435e-05	2.87381e-07	0.901061	2.32593e-06		1644.48	1648.48	1644.48	1640.48			1825.42	1828.42	1824.42	1825.42			1704.46	1705.46	1673.47	1683.47			1835.42	1840.42	1816.43	1838.42
N	2378	2378	2378	2378		N	2378	2378	2378	2378		N	2378	2378	2378	2378		N	2378	2378	2378	2378
Group-5,0.9,0.25	0.111579	0.111579	0.111579	0.111579		Group-5,0.9,0.25	0.0610526	0.0610526	0.0610526	0.0610526		Group-5,0.9,0.25	0.435789	0.368421	0.322105	0.338947		Group-5,0.9,0.25	0.0968421	0.101053	0.0378947	0.0778947		53.0669	53.0669	53.0669	53.0669			29.0366	29.0366	29.0366	29.0366			207.261	175.221	153.193	161.203			46.0581	48.0606	18.0227	37.0467
NonGroup	0.159748	0.159748	0.159748	0.159748		NonGroup	0.0404624	0.0404624	0.0404624	0.0404624		NonGroup	0.0788229	0.0956385	0.107199	0.102995		NonGroup	0.0315292	0.0304782	0.0462428	0.0362585		422.533	422.533	422.533	422.533			446.563	446.563	446.563	446.563			268.339	300.379	322.407	314.397			429.542	427.539	457.577	438.553
FoldX	0.69847	0.69847	0.69847	0.69847		FoldX	1.50887	1.50887	1.50887	1.50887		FoldX	5.52872	3.85223	3.00474	3.2909		FoldX	3.07151	3.31557	0.819474	2.14831		303.904	303.904	303.904	303.904			76.9757	76.9757	76.9757	76.9757			149.953	181.943	203.936	195.938			59.9811	57.9817	87.9723	68.9782
p-value	0.00786536	0.00786536	0.00786536	0.00786536		p-value	0.0615278	0.0615278	0.0615278	0.0615278		p-value	1.99812e-69	2.75079e-42	2.12857e-27	1.90885e-32		p-value	1.70893e-08	2.20612e-09	0.533966	0.000253618		1598.5	1598.5	1598.5	1598.5			1825.42	1825.42	1825.42	1825.42			1752.45	1720.46	1698.46	1706.46			1842.42	1844.42	1814.43	1833.42
N	2378	2378	2378	2378		N	2378	2378	2378	2378		N	2378	2378	2378	2378		N	2378	2378	2378	2378
												Baseline						Baseline						1689.13	1820.3	1733.19	1726.18			568.717	580.733	616.778	576.728			2848.59	3469.38	2573.25	2670.37			728.92	973.228	459.58	710.897
													degree	betweenness	clusteringcoeff	closeness			degree	betweenness	clusteringcoeff	closeness		9249.67	9118.5	9205.61	9212.62			10370.1	10358.1	10322	10362.1			8090.21	7469.42	8365.55	8268.43			10209.9	9965.57	10479.2	10227.9
												Group	0.431579	0.364211	0.326316	0.334737		Group	0.0989474	0.101053	0.0378947	0.0778947		6521.94	6390.98	6477.96	6484.95			1869.41	1857.41	1821.43	1861.41			5364.31	4744.5	5639.22	5542.25			1709.46	1465.54	1978.38	1727.46
												NonGroup	0.0798739	0.0966894	0.106148	0.104046		NonGroup	0.0310037	0.0304782	0.0462428	0.0362585		37233.3	37364.2	37277.2	37270.2			41885.8	41897.8	41933.8	41893.8			38390.9	39010.7	38116	38212.9			42045.7	42289.7	41776.8	42027.7
												FoldX	5.40325	3.76681	3.07415	3.21719		FoldX	3.19147	3.31557	0.819474	2.14831
												p-value	1.57599e-67	8.15494e-41	1.32871e-28	3.98065e-31		p-value	5.61418e-09	2.20612e-09	0.533966	0.000253618		0.182615	0.199627	0.188275	0.187371			0.0548421	0.0560657	0.0597536	0.0556576			0.352104	0.464477	0.3076	0.32296			0.0713935	0.097659	0.0438563	0.0695056
												N	2378	2378	2378	2378		N	2378	2378	2378	2378		0.175164	0.171046	0.173778	0.173998			0.0446311	0.044332	0.0434358	0.0444317			0.139729	0.121621	0.147949	0.145036			0.0406572	0.0346548	0.0473558	0.0411027
																								0.164	1.375e-07	0.007067	0.01246			3.377e-05	2.098e-06	7.351e-11	5.718e-06			2.2e-16	2.2e-16	2.2e-16	2.2e-16			2.2e-16	2.2e-16	0.1544	2.2e-16
																								1.0424	1.16679	1.08326	1.07669			1.22968	1.26555	1.3765	1.25353			2.52043	3.8184	3.8184	2.07885			1.75662	2.81631	0.927157	1.69169
																								0.785156	6.8617	2.15076	1.90448			4.47147	5.67819	10.1337	5.24276			15.6576	15.6576	15.6576	15.6576			15.6576	15.6576	0.811353	15.6576
