# Supplementary material for: Topological analysis of protein co-abundance networks identifies novel host targets important for HCV infection and pathogenesis
Source: BMC Syst Biol. 2012 Apr 30;6:28. doi: 10.1186/1752-0509-6-28 (PMC3383540; doi:10.1186/1752-0509-6-28)
Supplement: Additional file 5 — Table S3 Topological analysis of networks inferred from liver biopsy proteomics data using different parameters. [file 1752-0509-6-28-S5.XLSX]

## Sheet: TopologicalEnrichmentParameters
Topological analysis of networks inferred from liver biopsy proteomics data using different parameters
Summary statistics for significance over all parameters can be found at the bottom of the table.
Key
Group-J,K,L	Percentage of targets (pathogen or HCV) in the top 20% of proteins ranked by the metric in the column header. J,K, and L are parameters correspondence_filter, correlation_filter and abundance filter.
NonGroup	Percentage of targets in the background (the bottom 80%) ranked by the metric in the column header
FoldX	Fold enrichment (Group/NonGroup)
p-value	p-value calculated using Fisher's exact test, uncorrected
N	Number of proteins considered in total.																								Counts
Co-abundance network inferred from proteomics data												Co-abundance network inferred from proteomics data with integrated protein-protein interactions												Co-abundance network inferred from proteomics data												Co-abundance network inferred from proteomics data with integrated protein-protein interactions
	Pathogen Interactor Enrichment						HCV Interactor Enrichment						Pathogen Interactor Enrichment						HCV Interactor Enrichment						Pathogen Interactor Enrichment						HCV Interactor Enrichment						Pathogen Interactor Enrichment						HCV Interactor Enrichment
	degree	betweenness	clusteringcoeff	closeness			degree	betweenness	clusteringcoeff	closeness			degree	betweenness	clusteringcoeff	closeness			Too few proteins for analysis.						Degree	Betweenness	Clustering	Closeness			Degree	Betweenness	Clustering	Closeness			Degree	Betweenness	Clustering	Closeness
Group-2,0.8,-2	0.108108	0.162162	0.027027	0.108108		Group-2,0.8,-2	0.027027	0.027027	0	0.027027		Group-2,0.8,-2	0.105263	0.131579	0.0263158	0.105263									4.02162	6.03243	1.00541	4.02162			1.00541	1.00541	0	1.00541			4	5	1	4
NonGroup	0.120805	0.107383	0.14094	0.120805		NonGroup	0.0402685	0.0402685	0.0469799	0.0402685		NonGroup	0.118421	0.111842	0.138158	0.118421									33.1784	31.1676	36.1946	33.1784			36.1946	36.1946	37.2	36.1946			34	33	37	34
FoldX	0.894895	1.51014	0.191763	0.894895		FoldX	0.671171	0.671171	0	0.671171		FoldX	0.888889	1.17647	0.190476	0.888889									17.9758	15.9785	20.9718	17.9758			5.99195	5.99195	6.9906	5.99195			18	17	21	18
p-value	1	0.394088	0.0834634	1		p-value	1	1	0.348056	1		p-value	1	0.777492	0.0842739	1									130.824	132.821	127.828	130.824			142.808	142.808	141.809	142.808			134	135	131	134
N	186	186	186	186		N	186	186	186	186		N	190	190	190	190
Group-2,0.8,-1	0.105263	0.0789474	0.131579	0.0789474		Group-2,0.8,-1	0	0	0.0526316	0		Group-2,0.8,-1	0.105263	0.105263	0.131579	0.0789474									4.06316	3.04737	5.07895	3.04737			0	0	2.03158	0			4.06316	4.06316	5.07895	3.04737
NonGroup	0.122581	0.129032	0.116129	0.129032		NonGroup	0.0516129	0.0516129	0.0387097	0.0516129		NonGroup	0.122581	0.122581	0.116129	0.129032									34.5368	35.5526	33.5211	35.5526			38.6	38.6	36.5684	38.6			34.5368	34.5368	33.5211	35.5526
FoldX	0.858726	0.611842	1.13304	0.611842		FoldX	0	0	1.35965	0		FoldX	0.858726	0.858726	1.13304	0.611842									18.9265	19.9226	17.9303	19.9226			7.96903	7.96903	5.97677	7.96903			18.9265	18.9265	17.9303	19.9226
p-value	1	0.577407	0.782512	0.577407		p-value	0.359477	0.359477	0.657314	0.359477		p-value	1	1	0.782512	0.577407									135.474	134.477	136.47	134.477			146.431	146.431	148.423	146.431			135.474	135.474	136.47	134.477
N	193	193	193	193		N	193	193	193	193		N	193	193	193	193
Group-2,0.8,0	0.105263	0.0789474	0.131579	0.0789474		Group-2,0.8,0	0	0	0.0526316	0		Group-2,0.8,0	0.105263	0.105263	0.131579	0.0789474									4.06316	3.04737	5.07895	3.04737			0	0	2.03158	0			4.06316	4.06316	5.07895	3.04737
NonGroup	0.122581	0.129032	0.116129	0.129032		NonGroup	0.0516129	0.0516129	0.0387097	0.0516129		NonGroup	0.122581	0.122581	0.116129	0.129032									34.5368	35.5526	33.5211	35.5526			38.6	38.6	36.5684	38.6			34.5368	34.5368	33.5211	35.5526
FoldX	0.858726	0.611842	1.13304	0.611842		FoldX	0	0	1.35965	0		FoldX	0.858726	0.858726	1.13304	0.611842									18.9265	19.9226	17.9303	19.9226			7.96903	7.96903	5.97677	7.96903			18.9265	18.9265	17.9303	19.9226
p-value	1	0.577407	0.782512	0.577407		p-value	0.359477	0.359477	0.657314	0.359477		p-value	1	1	0.782512	0.577407									135.474	134.477	136.47	134.477			146.431	146.431	148.423	146.431			135.474	135.474	136.47	134.477
N	193	193	193	193		N	193	193	193	193		N	193	193	193	193
Group-2,0.8,1	0.105263	0.0789474	0.131579	0.0789474		Group-2,0.8,1	0	0	0.0526316	0		Group-2,0.8,1	0.105263	0.105263	0.131579	0.0789474									4.06316	3.04737	5.07895	3.04737			0	0	2.03158	0			4.06316	4.06316	5.07895	3.04737
NonGroup	0.122581	0.129032	0.116129	0.129032		NonGroup	0.0516129	0.0516129	0.0387097	0.0516129		NonGroup	0.122581	0.122581	0.116129	0.129032									34.5368	35.5526	33.5211	35.5526			38.6	38.6	36.5684	38.6			34.5368	34.5368	33.5211	35.5526
FoldX	0.858726	0.611842	1.13304	0.611842		FoldX	0	0	1.35965	0		FoldX	0.858726	0.858726	1.13304	0.611842									18.9265	19.9226	17.9303	19.9226			7.96903	7.96903	5.97677	7.96903			18.9265	18.9265	17.9303	19.9226
p-value	1	0.577407	0.782512	0.577407		p-value	0.359477	0.359477	0.657314	0.359477		p-value	1	1	0.782512	0.577407									135.474	134.477	136.47	134.477			146.431	146.431	148.423	146.431			135.474	135.474	136.47	134.477
N	193	193	193	193		N	193	193	193	193		N	193	193	193	193
Group-2,0.8,2	0.0833333	0.0833333	0.0555556	0.0555556		Group-2,0.8,2	0	0	0.0277778	0		Group-2,0.8,2	0.0810811	0.135135	0.0810811	0.0540541									3.03333	3.03333	2.02222	2.02222			0	0	1.01111	0			3	5	3	2
NonGroup	0.136986	0.136986	0.143836	0.143836		NonGroup	0.0547945	0.0547945	0.0479452	0.0547945		NonGroup	0.135135	0.121622	0.135135	0.141892									33.3667	33.3667	34.3778	34.3778			36.4	36.4	35.3889	36.4			34	32	34	35
FoldX	0.608333	0.608333	0.386243	0.386243		FoldX	0	0	0.579365	0		FoldX	0.6	1.11111	0.6	0.380952									19.9452	19.9452	20.9425	20.9425			7.97808	7.97808	6.98082	7.97808			20	18	20	21
p-value	0.576076	0.576076	0.259854	0.259854		p-value	0.359338	0.359338	1	0.359338		p-value	0.577313	0.78485	0.577313	0.175222									125.655	125.655	124.658	124.658			137.622	137.622	138.619	137.622			128	130	128	127
N	182	182	182	182		N	182	182	182	182		N	185	185	185	185
Group-2,0.8,3	0.0769231	0.115385	0.115385	0.153846		Group-2,0.8,3	0	0.115385	0.0384615	0.0384615		Group-2,0.8,3	0.09375	0.15625	0.09375	0.21875									2.01538	3.02308	3.02308	4.03077			0	3.02308	1.00769	1.00769			3	5	3	7
NonGroup	0.142857	0.133333	0.133333	0.12381		NonGroup	0.0571429	0.0285714	0.047619	0.047619		NonGroup	0.140625	0.125	0.140625	0.109375									24.1846	23.1769	23.1769	22.1692			26.2	23.1769	25.1923	25.1923			29	27	29	25
FoldX	0.538462	0.865385	0.865385	1.2426		FoldX	0	4.03846	0.807692	0.807692		FoldX	0.666667	1.25	0.666667	2									14.9714	13.9733	13.9733	12.9752			5.98857	2.99429	4.99048	4.99048			18	16	18	14
p-value	0.522339	1	1	0.745247		p-value	0.598286	0.0921907	1	1		p-value	0.769569	0.573571	0.769569	0.139432									89.8286	90.8267	90.8267	91.8248			98.8114	101.806	99.8095	99.8095			110	112	110	114
N	131	131	131	131		N	131	131	131	131		N	160	160	160	160
Group-2,0.85,-2	0.114286	0.142857	0.0857143	0.0857143		Group-2,0.85,-2	0.0285714	0.0285714	0.0285714	0.0285714		Group-2,0.85,-2	0.135135	0.135135	0.027027	0.108108									4.04571	5.05714	3.03429	3.03429			1.01143	1.01143	1.01143	1.01143			5	5	1	4
NonGroup	0.119718	0.112676	0.126761	0.126761		NonGroup	0.0422535	0.0422535	0.0422535	0.0422535		NonGroup	0.114865	0.114865	0.141892	0.121622									31.3543	30.3429	32.3657	32.3657			34.3886	34.3886	34.3886	34.3886			32	32	36	33
FoldX	0.954622	1.26786	0.67619	0.67619		FoldX	0.67619	0.67619	0.67619	0.67619		FoldX	1.17647	1.17647	0.190476	0.888889									16.9521	15.9549	17.9493	17.9493			5.9831	5.9831	5.9831	5.9831			17	17	21	18
p-value	1	0.570994	0.770346	0.770346		p-value	1	1	1	1		p-value	0.777151	0.777151	0.0837322	1									124.648	125.645	123.651	123.651			135.617	135.617	135.617	135.617			131	131	127	130
N	177	177	177	177		N	177	177	177	177		N	185	185	185	185
Group-2,0.85,-1	0.0789474	0.105263	0.0789474	0.0789474		Group-2,0.85,-1	0	0.0263158	0.0263158	0		Group-2,0.85,-1	0.0789474	0.0789474	0.0526316	0.0789474									3.04737	4.06316	3.04737	3.04737			0	1.01579	1.01579	0			3.04737	3.04737	2.03158	3.04737
NonGroup	0.129032	0.122581	0.129032	0.129032		NonGroup	0.0516129	0.0451613	0.0451613	0.0516129		NonGroup	0.129032	0.129032	0.135484	0.129032									35.5526	34.5368	35.5526	35.5526			38.6	37.5842	37.5842	38.6			35.5526	35.5526	36.5684	35.5526
FoldX	0.611842	0.858726	0.611842	0.611842		FoldX	0	0.582707	0.582707	0		FoldX	0.611842	0.611842	0.388471	0.611842									19.9226	18.9265	19.9226	19.9226			7.96903	6.9729	6.9729	7.96903			19.9226	19.9226	20.9187	19.9226
p-value	0.577407	1	0.577407	0.577407		p-value	0.359477	1	1	0.359477		p-value	0.577407	0.577407	0.261247	0.577407									134.477	135.474	134.477	134.477			146.431	147.427	147.427	146.431			134.477	134.477	133.481	134.477
N	193	193	193	193		N	193	193	193	193		N	193	193	193	193
Group-2,0.85,0	0.0789474	0.105263	0.0789474	0.0789474		Group-2,0.85,0	0	0.0263158	0.0263158	0		Group-2,0.85,0	0.0789474	0.0789474	0.0526316	0.0789474									3.04737	4.06316	3.04737	3.04737			0	1.01579	1.01579	0			3.04737	3.04737	2.03158	3.04737
NonGroup	0.129032	0.122581	0.129032	0.129032		NonGroup	0.0516129	0.0451613	0.0451613	0.0516129		NonGroup	0.129032	0.129032	0.135484	0.129032									35.5526	34.5368	35.5526	35.5526			38.6	37.5842	37.5842	38.6			35.5526	35.5526	36.5684	35.5526
FoldX	0.611842	0.858726	0.611842	0.611842		FoldX	0	0.582707	0.582707	0		FoldX	0.611842	0.611842	0.388471	0.611842									19.9226	18.9265	19.9226	19.9226			7.96903	6.9729	6.9729	7.96903			19.9226	19.9226	20.9187	19.9226
p-value	0.577407	1	0.577407	0.577407		p-value	0.359477	1	1	0.359477		p-value	0.577407	0.577407	0.261247	0.577407									134.477	135.474	134.477	134.477			146.431	147.427	147.427	146.431			134.477	134.477	133.481	134.477
N	193	193	193	193		N	193	193	193	193		N	193	193	193	193
Group-2,0.85,1	0.0789474	0.105263	0.0789474	0.0789474		Group-2,0.85,1	0	0.0263158	0.0263158	0		Group-2,0.85,1	0.0789474	0.0789474	0.0526316	0.0789474									3.04737	4.06316	3.04737	3.04737			0	1.01579	1.01579	0			3.04737	3.04737	2.03158	3.04737
NonGroup	0.129032	0.122581	0.129032	0.129032		NonGroup	0.0516129	0.0451613	0.0451613	0.0516129		NonGroup	0.129032	0.129032	0.135484	0.129032									35.5526	34.5368	35.5526	35.5526			38.6	37.5842	37.5842	38.6			35.5526	35.5526	36.5684	35.5526
FoldX	0.611842	0.858726	0.611842	0.611842		FoldX	0	0.582707	0.582707	0		FoldX	0.611842	0.611842	0.388471	0.611842									19.9226	18.9265	19.9226	19.9226			7.96903	6.9729	6.9729	7.96903			19.9226	19.9226	20.9187	19.9226
p-value	0.577407	1	0.577407	0.577407		p-value	0.359477	1	1	0.359477		p-value	0.577407	0.577407	0.261247	0.577407									134.477	135.474	134.477	134.477			146.431	147.427	147.427	146.431			134.477	134.477	133.481	134.477
N	193	193	193	193		N	193	193	193	193		N	193	193	193	193
Group-2,0.85,2	0.0555556	0.0833333	0.0277778	0.0277778		Group-2,0.85,2	0	0	0	0		Group-2,0.85,2	0.0540541	0.0810811	0.027027	0.027027									2.02222	3.03333	1.01111	1.01111			0	0	0	0			2	3	1	1
NonGroup	0.143836	0.136986	0.150685	0.150685		NonGroup	0.0547945	0.0547945	0.0547945	0.0547945		NonGroup	0.141892	0.135135	0.148649	0.148649									34.3778	33.3667	35.3889	35.3889			36.4	36.4	36.4	36.4			35	34	36	36
FoldX	0.386243	0.608333	0.184343	0.184343		FoldX	0	0	0	0		FoldX	0.380952	0.6	0.181818	0.181818									20.9425	19.9452	21.9397	21.9397			7.97808	7.97808	7.97808	7.97808			21	20	22	22
p-value	0.259854	0.576076	0.0508782	0.0508782		p-value	0.359338	0.359338	0.359338	0.359338		p-value	0.175222	0.577313	0.0507943	0.0507943									124.658	125.655	123.66	123.66			137.622	137.622	137.622	137.622			127	128	126	126
N	182	182	182	182		N	182	182	182	182		N	185	185	185	185
Group-2,0.85,3	0.0769231	0.115385	0.115385	0.153846		Group-2,0.85,3	0	0.115385	0.0384615	0.0384615		Group-2,0.85,3	0.09375	0.15625	0.09375	0.21875									2.01538	3.02308	3.02308	4.03077			0	3.02308	1.00769	1.00769			3	5	3	7
NonGroup	0.142857	0.133333	0.133333	0.12381		NonGroup	0.0571429	0.0285714	0.047619	0.047619		NonGroup	0.140625	0.125	0.140625	0.109375									24.1846	23.1769	23.1769	22.1692			26.2	23.1769	25.1923	25.1923			29	27	29	25
FoldX	0.538462	0.865385	0.865385	1.2426		FoldX	0	4.03846	0.807692	0.807692		FoldX	0.666667	1.25	0.666667	2									14.9714	13.9733	13.9733	12.9752			5.98857	2.99429	4.99048	4.99048			18	16	18	14
p-value	0.522339	1	1	0.745247		p-value	0.598286	0.0921907	1	1		p-value	0.769569	0.573571	0.769569	0.139432									89.8286	90.8267	90.8267	91.8248			98.8114	101.806	99.8095	99.8095			110	112	110	114
N	131	131	131	131		N	131	131	131	131		N	160	160	160	160
Group-2,0.9,-2	0.0645161	0.129032	0.0645161	0.129032		Group-2,0.9,-2	0	0	0.0645161	0.0322581		Group-2,0.9,-2	0.117647	0.147059	0	0.147059									2	4	2	4			0	0	2	1			4.04706	5.05882	0	5.05882
NonGroup	0.120968	0.104839	0.120968	0.104839		NonGroup	0.0564516	0.0564516	0.0403226	0.0483871		NonGroup	0.115942	0.108696	0.144928	0.108696									29	27	29	27			31	31	29	30			30.3529	29.3412	34.4	29.3412
FoldX	0.533333	1.23077	0.533333	1.23077		FoldX	0	0	1.6	0.666667		FoldX	1.01471	1.35294	0	1.35294									15	13	15	13			7	7	5	6			15.9536	14.9565	19.942	14.9565
p-value	0.52699	0.748784	0.52699	0.748784		p-value	0.34594	0.34594	0.627593	1		p-value	1	0.553019	0.0147388	0.553019									109	111	109	111			117	117	119	118			121.646	122.643	117.658	122.643
N	155	155	155	155		N	155	155	155	155		N	172	172	172	172
Group-2,0.9,-1	0.0789474	0.105263	0.157895	0.0263158		Group-2,0.9,-1	0	0	0.0526316	0		Group-2,0.9,-1	0.0526316	0.105263	0.0789474	0.0263158									3.03158	4.04211	6.06316	1.01053			0	0	2.02105	0			2.03158	4.06316	3.04737	1.01579
NonGroup	0.12987	0.123377	0.11039	0.142857		NonGroup	0.0519481	0.0519481	0.038961	0.0519481		NonGroup	0.135484	0.122581	0.129032	0.141935									35.3684	34.3579	32.3368	37.3895			38.4	38.4	36.3789	38.4			36.5684	34.5368	35.5526	37.5842
FoldX	0.607895	0.853186	1.43034	0.184211		FoldX	0	0	1.35088	0		FoldX	0.388471	0.858726	0.611842	0.185407									19.9481	18.9506	16.9558	21.9429			7.97922	7.97922	5.98442	7.97922			20.9187	18.9265	19.9226	21.9148
p-value	0.57754	1	0.410414	0.0517045		p-value	0.359952	0.359952	0.658641	0.359952		p-value	0.261247	1	0.577407	0.0520032									133.652	134.649	136.644	131.657			145.621	145.621	147.616	145.621			133.481	135.474	134.477	132.485
N	192	192	192	192		N	192	192	192	192		N	193	193	193	193
Group-2,0.9,0	0.0789474	0.105263	0.157895	0.0263158		Group-2,0.9,0	0	0	0.0526316	0		Group-2,0.9,0	0.0526316	0.105263	0.0789474	0.0263158									3.03158	4.04211	6.06316	1.01053			0	0	2.02105	0			2.03158	4.06316	3.04737	1.01579
NonGroup	0.12987	0.123377	0.11039	0.142857		NonGroup	0.0519481	0.0519481	0.038961	0.0519481		NonGroup	0.135484	0.122581	0.129032	0.141935									35.3684	34.3579	32.3368	37.3895			38.4	38.4	36.3789	38.4			36.5684	34.5368	35.5526	37.5842
FoldX	0.607895	0.853186	1.43034	0.184211		FoldX	0	0	1.35088	0		FoldX	0.388471	0.858726	0.611842	0.185407									19.9481	18.9506	16.9558	21.9429			7.97922	7.97922	5.98442	7.97922			20.9187	18.9265	19.9226	21.9148
p-value	0.57754	1	0.410414	0.0517045		p-value	0.359952	0.359952	0.658641	0.359952		p-value	0.261247	1	0.577407	0.0520032									133.652	134.649	136.644	131.657			145.621	145.621	147.616	145.621			133.481	135.474	134.477	132.485
N	192	192	192	192		N	192	192	192	192		N	193	193	193	193
Group-2,0.9,1	0.0789474	0.105263	0.157895	0.0263158		Group-2,0.9,1	0	0	0.0526316	0		Group-2,0.9,1	0.0526316	0.105263	0.0789474	0.0263158									3.03158	4.04211	6.06316	1.01053			0	0	2.02105	0			2.03158	4.06316	3.04737	1.01579
NonGroup	0.12987	0.123377	0.11039	0.142857		NonGroup	0.0519481	0.0519481	0.038961	0.0519481		NonGroup	0.135484	0.122581	0.129032	0.141935									35.3684	34.3579	32.3368	37.3895			38.4	38.4	36.3789	38.4			36.5684	34.5368	35.5526	37.5842
FoldX	0.607895	0.853186	1.43034	0.184211		FoldX	0	0	1.35088	0		FoldX	0.388471	0.858726	0.611842	0.185407									19.9481	18.9506	16.9558	21.9429			7.97922	7.97922	5.98442	7.97922			20.9187	18.9265	19.9226	21.9148
p-value	0.57754	1	0.410414	0.0517045		p-value	0.359952	0.359952	0.658641	0.359952		p-value	0.261247	1	0.577407	0.0520032									133.652	134.649	136.644	131.657			145.621	145.621	147.616	145.621			133.481	135.474	134.477	132.485
N	192	192	192	192		N	192	192	192	192		N	193	193	193	193
Group-2,0.9,2	0.0555556	0.0833333	0.0833333	0.0277778		Group-2,0.9,2	0	0	0.0277778	0		Group-2,0.9,2	0.0540541	0.0810811	0.135135	0.027027									2.02222	3.03333	3.03333	1.01111			0	0	1.01111	0			2	3	5	1
NonGroup	0.143836	0.136986	0.136986	0.150685		NonGroup	0.0547945	0.0547945	0.0479452	0.0547945		NonGroup	0.141892	0.135135	0.121622	0.148649									34.3778	33.3667	33.3667	35.3889			36.4	36.4	35.3889	36.4			35	34	32	36
FoldX	0.386243	0.608333	0.608333	0.184343		FoldX	0	0	0.579365	0		FoldX	0.380952	0.6	1.11111	0.181818									20.9425	19.9452	19.9452	21.9397			7.97808	7.97808	6.98082	7.97808			21	20	18	22
p-value	0.259854	0.576076	0.576076	0.0508782		p-value	0.359338	0.359338	1	0.359338		p-value	0.175222	0.577313	0.78485	0.0507943									124.658	125.655	125.655	123.66			137.622	137.622	138.619	137.622			127	128	130	126
N	182	182	182	182		N	182	182	182	182		N	185	185	185	185
Group-2,0.9,3	0.0769231	0.0769231	0.115385	0.230769		Group-2,0.9,3	0	0.0769231	0.0384615	0.0384615		Group-2,0.9,3	0.09375	0.1875	0.09375	0.21875									2.01538	2.01538	3.02308	6.04615			0	2.01538	1.00769	1.00769			3	6	3	7
NonGroup	0.142857	0.142857	0.133333	0.104762		NonGroup	0.0571429	0.0380952	0.047619	0.047619		NonGroup	0.140625	0.117188	0.140625	0.109375									24.1846	24.1846	23.1769	20.1538			26.2	24.1846	25.1923	25.1923			29	26	29	25
FoldX	0.538462	0.538462	0.865385	2.2028		FoldX	0	2.01923	0.807692	0.807692		FoldX	0.666667	1.6	0.666667	2									14.9714	14.9714	13.9733	10.979			5.98857	3.99238	4.99048	4.99048			18	15	18	14
p-value	0.522339	0.522339	1	0.105116		p-value	0.598286	0.340776	1	1		p-value	0.769569	0.377705	0.769569	0.139432									89.8286	89.8286	90.8267	93.821			98.8114	100.808	99.8095	99.8095			110	113	110	114
N	131	131	131	131		N	131	131	131	131		N	160	160	160	160
Group-2,0.95,-2	0.0555556	0.111111	0.166667	0.0555556		Group-2,0.95,-2	0	0	0.0555556	0		Group-2,0.95,-2	0.0740741	0.222222	0.037037	0.185185									1.04444	2.08889	3.13333	1.04444			0	0	1.04444	0			2.02963	6.08889	1.01481	5.07407
NonGroup	0.131579	0.118421	0.105263	0.131579		NonGroup	0.0526316	0.0526316	0.0394737	0.0526316		NonGroup	0.145455	0.109091	0.154545	0.118182									17.7556	16.7111	15.6667	17.7556			18.8	18.8	17.7556	18.8			25.3704	21.3111	26.3852	22.3259
FoldX	0.422222	0.938272	1.58333	0.422222		FoldX	0	0	1.40741	0		FoldX	0.509259	2.03704	0.239651	1.56695									9.89474	8.90526	7.91579	9.89474			3.95789	3.95789	2.96842	3.95789			15.9418	11.9564	16.9382	12.9527
p-value	0.684289	1	0.435435	0.684289		p-value	1	1	0.579284	1		p-value	0.525592	0.124524	0.198729	0.351133									65.3053	66.2947	67.2842	65.3053			71.2421	71.2421	72.2316	71.2421			93.6582	97.6436	92.6618	96.6473
N	94	94	94	94		N	94	94	94	94		N	137	137	137	137
Group-2,0.95,-1	0.0810811	0.108108	0.108108	0.0810811		Group-2,0.95,-1	0	0	0.0540541	0.027027		Group-2,0.95,-1	0.131579	0.157895	0.0789474	0.105263									3	4	4	3			0	0	2	1			5	6	3	4
NonGroup	0.135135	0.128378	0.128378	0.135135		NonGroup	0.0540541	0.0540541	0.0405405	0.0472973		NonGroup	0.118421	0.111842	0.131579	0.125									34	33	33	34			37	37	35	36			33	32	35	34
FoldX	0.6	0.842105	0.842105	0.6		FoldX	0	0	1.33333	0.571429		FoldX	1.11111	1.41176	0.6	0.842105									20	19	19	20			8	8	6	7			18	17	20	19
p-value	0.577313	1	1	0.577313		p-value	0.360723	0.360723	0.661279	1		p-value	0.78516	0.414737	0.578015	1									128	129	129	128			140	140	142	141			134	135	132	133
N	185	185	185	185		N	185	185	185	185		N	190	190	190	190
Group-2,0.95,0	0.0810811	0.108108	0.108108	0.0810811		Group-2,0.95,0	0	0	0.0540541	0.027027		Group-2,0.95,0	0.131579	0.157895	0.0789474	0.105263									3	4	4	3			0	0	2	1			5	6	3	4
NonGroup	0.135135	0.128378	0.128378	0.135135		NonGroup	0.0540541	0.0540541	0.0405405	0.0472973		NonGroup	0.118421	0.111842	0.131579	0.125									34	33	33	34			37	37	35	36			33	32	35	34
FoldX	0.6	0.842105	0.842105	0.6		FoldX	0	0	1.33333	0.571429		FoldX	1.11111	1.41176	0.6	0.842105									20	19	19	20			8	8	6	7			18	17	20	19
p-value	0.577313	1	1	0.577313		p-value	0.360723	0.360723	0.661279	1		p-value	0.78516	0.414737	0.578015	1									128	129	129	128			140	140	142	141			134	135	132	133
N	185	185	185	185		N	185	185	185	185		N	190	190	190	190
Group-2,0.95,1	0.0810811	0.108108	0.108108	0.0810811		Group-2,0.95,1	0	0	0.0540541	0.027027		Group-2,0.95,1	0.131579	0.157895	0.0789474	0.105263									3	4	4	3			0	0	2	1			5	6	3	4
NonGroup	0.135135	0.128378	0.128378	0.135135		NonGroup	0.0540541	0.0540541	0.0405405	0.0472973		NonGroup	0.118421	0.111842	0.131579	0.125									34	33	33	34			37	37	35	36			33	32	35	34
FoldX	0.6	0.842105	0.842105	0.6		FoldX	0	0	1.33333	0.571429		FoldX	1.11111	1.41176	0.6	0.842105									20	19	19	20			8	8	6	7			18	17	20	19
p-value	0.577313	1	1	0.577313		p-value	0.360723	0.360723	0.661279	1		p-value	0.78516	0.414737	0.578015	1									128	129	129	128			140	140	142	141			134	135	132	133
N	185	185	185	185		N	185	185	185	185		N	190	190	190	190
Group-2,0.95,2	0.0833333	0.0833333	0.111111	0.0833333		Group-2,0.95,2	0	0	0	0		Group-2,0.95,2	0.0810811	0.0810811	0.135135	0.108108									3.03333	3.03333	4.04444	3.03333			0	0	0	0			3	3	5	4
NonGroup	0.136986	0.136986	0.130137	0.136986		NonGroup	0.0547945	0.0547945	0.0547945	0.0547945		NonGroup	0.135135	0.135135	0.121622	0.128378									33.3667	33.3667	32.3556	33.3667			36.4	36.4	36.4	36.4			34	34	32	33
FoldX	0.608333	0.608333	0.853801	0.608333		FoldX	0	0	0	0		FoldX	0.6	0.6	1.11111	0.842105									19.9452	19.9452	18.9479	19.9452			7.97808	7.97808	7.97808	7.97808			20	20	18	19
p-value	0.576076	0.576076	1	0.576076		p-value	0.359338	0.359338	0.359338	0.359338		p-value	0.577313	0.577313	0.78485	1									125.655	125.655	126.652	125.655			137.622	137.622	137.622	137.622			128	128	130	129
N	182	182	182	182		N	182	182	182	182		N	185	185	185	185
Group-2,0.95,3	0.0769231	0.115385	0.115385	0.269231		Group-2,0.95,3	0	0.115385	0.0384615	0.0769231		Group-2,0.95,3	0.0625	0.1875	0.09375	0.21875									2.01538	3.02308	3.02308	7.05385			0	3.02308	1.00769	2.01538			2	6	3	7
NonGroup	0.142857	0.133333	0.133333	0.0952381		NonGroup	0.0571429	0.0285714	0.047619	0.0380952		NonGroup	0.148438	0.117188	0.140625	0.109375									24.1846	23.1769	23.1769	19.1462			26.2	23.1769	25.1923	24.1846			30	26	29	25
FoldX	0.538462	0.865385	0.865385	2.82692		FoldX	0	4.03846	0.807692	2.01923		FoldX	0.421053	1.6	0.666667	2									14.9714	13.9733	13.9733	9.98095			5.98857	2.99429	4.99048	3.99238			19	15	18	14
p-value	0.522339	1	1	0.0438581		p-value	0.598286	0.0921907	1	0.340776		p-value	0.252905	0.377705	0.769569	0.139432									89.8286	90.8267	90.8267	94.819			98.8114	101.806	99.8095	100.808			109	113	110	114
N	131	131	131	131		N	131	131	131	131		N	160	160	160	160
Group-3,0.8,-2	0.108108	0.162162	0.027027	0.108108		Group-3,0.8,-2	0.027027	0.027027	0	0.027027		Group-3,0.8,-2	0.105263	0.131579	0.0263158	0.105263									4.02162	6.03243	1.00541	4.02162			1.00541	1.00541	0	1.00541			4	5	1	4
NonGroup	0.120805	0.107383	0.14094	0.120805		NonGroup	0.0402685	0.0402685	0.0469799	0.0402685		NonGroup	0.118421	0.111842	0.138158	0.118421									33.1784	31.1676	36.1946	33.1784			36.1946	36.1946	37.2	36.1946			34	33	37	34
FoldX	0.894895	1.51014	0.191763	0.894895		FoldX	0.671171	0.671171	0	0.671171		FoldX	0.888889	1.17647	0.190476	0.888889									17.9758	15.9785	20.9718	17.9758			5.99195	5.99195	6.9906	5.99195			18	17	21	18
p-value	1	0.394088	0.0834634	1		p-value	1	1	0.348056	1		p-value	1	0.777492	0.0842739	1									130.824	132.821	127.828	130.824			142.808	142.808	141.809	142.808			134	135	131	134
N	186	186	186	186		N	186	186	186	186		N	190	190	190	190
Group-3,0.8,-1	0.105263	0.105263	0.131579	0.105263		Group-3,0.8,-1	0	0.0263158	0.0526316	0		Group-3,0.8,-1	0.105263	0.105263	0.131579	0.105263									4.04211	4.04211	5.05263	4.04211			0	1.01053	2.02105	0			4.04211	4.04211	5.05263	4.04211
NonGroup	0.116883	0.116883	0.11039	0.116883		NonGroup	0.0454545	0.038961	0.0324675	0.0454545		NonGroup	0.116883	0.116883	0.11039	0.116883									34.3579	34.3579	33.3474	34.3579			38.4	37.3895	36.3789	38.4			34.3579	34.3579	33.3474	34.3579
FoldX	0.900585	0.900585	1.19195	0.900585		FoldX	0	0.675439	1.62105	0		FoldX	0.900585	0.900585	1.19195	0.900585									17.9532	17.9532	16.9558	17.9532			6.98182	5.98442	4.98701	6.98182			17.9532	17.9532	16.9558	17.9532
p-value	1	1	0.77629	1		p-value	0.348497	1	0.626639	0.348497		p-value	1	1	0.77629	1									135.647	135.647	136.644	135.647			146.618	147.616	148.613	146.618			135.647	135.647	136.644	135.647
N	192	192	192	192		N	192	192	192	192		N	192	192	192	192
Group-3,0.8,0	0.105263	0.105263	0.131579	0.105263		Group-3,0.8,0	0	0.0263158	0.0526316	0		Group-3,0.8,0	0.105263	0.105263	0.131579	0.105263									4.04211	4.04211	5.05263	4.04211			0	1.01053	2.02105	0			4.04211	4.04211	5.05263	4.04211
NonGroup	0.116883	0.116883	0.11039	0.116883		NonGroup	0.0454545	0.038961	0.0324675	0.0454545		NonGroup	0.116883	0.116883	0.11039	0.116883									34.3579	34.3579	33.3474	34.3579			38.4	37.3895	36.3789	38.4			34.3579	34.3579	33.3474	34.3579
FoldX	0.900585	0.900585	1.19195	0.900585		FoldX	0	0.675439	1.62105	0		FoldX	0.900585	0.900585	1.19195	0.900585									17.9532	17.9532	16.9558	17.9532			6.98182	5.98442	4.98701	6.98182			17.9532	17.9532	16.9558	17.9532
p-value	1	1	0.77629	1		p-value	0.348497	1	0.626639	0.348497		p-value	1	1	0.77629	1									135.647	135.647	136.644	135.647			146.618	147.616	148.613	146.618			135.647	135.647	136.644	135.647
N	192	192	192	192		N	192	192	192	192		N	192	192	192	192
Group-3,0.8,1	0.105263	0.105263	0.131579	0.105263		Group-3,0.8,1	0	0.0263158	0.0526316	0		Group-3,0.8,1	0.105263	0.105263	0.131579	0.105263									4.04211	4.04211	5.05263	4.04211			0	1.01053	2.02105	0			4.04211	4.04211	5.05263	4.04211
NonGroup	0.116883	0.116883	0.11039	0.116883		NonGroup	0.0454545	0.038961	0.0324675	0.0454545		NonGroup	0.116883	0.116883	0.11039	0.116883									34.3579	34.3579	33.3474	34.3579			38.4	37.3895	36.3789	38.4			34.3579	34.3579	33.3474	34.3579
FoldX	0.900585	0.900585	1.19195	0.900585		FoldX	0	0.675439	1.62105	0		FoldX	0.900585	0.900585	1.19195	0.900585									17.9532	17.9532	16.9558	17.9532			6.98182	5.98442	4.98701	6.98182			17.9532	17.9532	16.9558	17.9532
p-value	1	1	0.77629	1		p-value	0.348497	1	0.626639	0.348497		p-value	1	1	0.77629	1									135.647	135.647	136.644	135.647			146.618	147.616	148.613	146.618			135.647	135.647	136.644	135.647
N	192	192	192	192		N	192	192	192	192		N	192	192	192	192
Group-3,0.8,2	0.09375	0.09375	0.0625	0.09375		Group-3,0.8,2	0	0.03125	0.03125	0		Group-3,0.8,2	0.0882353	0.117647	0.0588235	0.0882353									3.01875	3.01875	2.0125	3.01875			0	1.00625	1.00625	0			3.05294	4.07059	2.03529	3.05294
NonGroup	0.124031	0.124031	0.131783	0.124031		NonGroup	0.0542636	0.0465116	0.0465116	0.0542636		NonGroup	0.129496	0.122302	0.136691	0.129496									29.1813	29.1813	30.1875	29.1813			32.2	31.1938	31.1938	32.2			31.5471	30.5294	32.5647	31.5471
FoldX	0.755859	0.755859	0.474265	0.755859		FoldX	0	0.671875	0.671875	0		FoldX	0.681373	0.961938	0.430341	0.681373									15.9752	15.9752	16.9736	15.9752			6.98915	5.9907	5.9907	6.98915			17.9223	16.9266	18.918	17.9223
p-value	0.767695	0.767695	0.369713	0.767695		p-value	0.346515	1	1	0.346515		p-value	0.769658	1	0.377197	0.769658									112.825	112.825	111.826	112.825			121.811	122.809	122.809	121.811			120.478	121.473	119.482	120.478
N	161	161	161	161		N	161	161	161	161		N	173	173	173	173
Group-3,0.8,3	0.1	0.1	0.5	0.1		Group-3,0.8,3	0	0	0.1	0		Group-3,0.8,3	0.333333	0.208333	0.166667	0.291667									1.08	1.08	5.4	1.08			0	0	1.08	0			8.06667	5.04167	4.03333	7.05833
NonGroup	0.272727	0.272727	0.181818	0.272727		NonGroup	0.0681818	0.0681818	0.0454545	0.0681818		NonGroup	0.123711	0.154639	0.164948	0.134021									9.72	9.72	5.4	9.72			10.8	10.8	9.72	10.8			16.1333	19.1583	20.1667	17.1417
FoldX	0.366667	0.366667	2.75	0.366667		FoldX	0	0	2.2	0		FoldX	2.69444	1.34722	1.01042	2.17628									11.7818	11.7818	7.85455	11.7818			2.94545	2.94545	1.96364	2.94545			11.9753	14.9691	15.967	12.9732
p-value	0.419884	0.419884	0.0483743	0.419884		p-value	1	1	0.466054	1		p-value	0.0270661	0.544562	1	0.0727702									31.4182	31.4182	35.3455	31.4182			40.2545	40.2545	41.2364	40.2545			84.8247	81.8309	80.833	83.8268
N	54	54	54	54		N	54	54	54	54		N	121	121	121	121
Group-3,0.85,-2	0.114286	0.142857	0.0857143	0.0857143		Group-3,0.85,-2	0.0285714	0.0285714	0.0285714	0.0285714		Group-3,0.85,-2	0.135135	0.135135	0.027027	0.108108									4.04571	5.05714	3.03429	3.03429			1.01143	1.01143	1.01143	1.01143			5	5	1	4
NonGroup	0.119718	0.112676	0.126761	0.126761		NonGroup	0.0422535	0.0422535	0.0422535	0.0422535		NonGroup	0.114865	0.114865	0.141892	0.121622									31.3543	30.3429	32.3657	32.3657			34.3886	34.3886	34.3886	34.3886			32	32	36	33
FoldX	0.954622	1.26786	0.67619	0.67619		FoldX	0.67619	0.67619	0.67619	0.67619		FoldX	1.17647	1.17647	0.190476	0.888889									16.9521	15.9549	17.9493	17.9493			5.9831	5.9831	5.9831	5.9831			17	17	21	18
p-value	1	0.570994	0.770346	0.770346		p-value	1	1	1	1		p-value	0.777151	0.777151	0.0837322	1									124.648	125.645	123.651	123.651			135.617	135.617	135.617	135.617			131	131	127	130
N	177	177	177	177		N	177	177	177	177		N	185	185	185	185
Group-3,0.85,-1	0.0789474	0.105263	0.0789474	0.0789474		Group-3,0.85,-1	0	0.0263158	0.0263158	0		Group-3,0.85,-1	0.0789474	0.0789474	0.0789474	0.0789474									3.03158	4.04211	3.03158	3.03158			0	1.01053	1.01053	0			3.03158	3.03158	3.03158	3.03158
NonGroup	0.123377	0.116883	0.123377	0.123377		NonGroup	0.0454545	0.038961	0.038961	0.0454545		NonGroup	0.123377	0.123377	0.123377	0.123377									35.3684	34.3579	35.3684	35.3684			38.4	37.3895	37.3895	38.4			35.3684	35.3684	35.3684	35.3684
FoldX	0.639889	0.900585	0.639889	0.639889		FoldX	0	0.675439	0.675439	0		FoldX	0.639889	0.639889	0.639889	0.639889									18.9506	17.9532	18.9506	18.9506			6.98182	5.98442	5.98442	6.98182			18.9506	18.9506	18.9506	18.9506
p-value	0.57642	1	0.57642	0.57642		p-value	0.348497	1	1	0.348497		p-value	0.57642	0.57642	0.57642	0.57642									134.649	135.647	134.649	134.649			146.618	147.616	147.616	146.618			134.649	134.649	134.649	134.649
N	192	192	192	192		N	192	192	192	192		N	192	192	192	192
Group-3,0.85,0	0.0789474	0.105263	0.0789474	0.0789474		Group-3,0.85,0	0	0.0263158	0.0263158	0		Group-3,0.85,0	0.0789474	0.0789474	0.0789474	0.0789474									3.03158	4.04211	3.03158	3.03158			0	1.01053	1.01053	0			3.03158	3.03158	3.03158	3.03158
NonGroup	0.123377	0.116883	0.123377	0.123377		NonGroup	0.0454545	0.038961	0.038961	0.0454545		NonGroup	0.123377	0.123377	0.123377	0.123377									35.3684	34.3579	35.3684	35.3684			38.4	37.3895	37.3895	38.4			35.3684	35.3684	35.3684	35.3684
FoldX	0.639889	0.900585	0.639889	0.639889		FoldX	0	0.675439	0.675439	0		FoldX	0.639889	0.639889	0.639889	0.639889									18.9506	17.9532	18.9506	18.9506			6.98182	5.98442	5.98442	6.98182			18.9506	18.9506	18.9506	18.9506
p-value	0.57642	1	0.57642	0.57642		p-value	0.348497	1	1	0.348497		p-value	0.57642	0.57642	0.57642	0.57642									134.649	135.647	134.649	134.649			146.618	147.616	147.616	146.618			134.649	134.649	134.649	134.649
N	192	192	192	192		N	192	192	192	192		N	192	192	192	192
Group-3,0.85,1	0.0789474	0.105263	0.0789474	0.0789474		Group-3,0.85,1	0	0.0263158	0.0263158	0		Group-3,0.85,1	0.0789474	0.0789474	0.0789474	0.0789474									3.03158	4.04211	3.03158	3.03158			0	1.01053	1.01053	0			3.03158	3.03158	3.03158	3.03158
NonGroup	0.123377	0.116883	0.123377	0.123377		NonGroup	0.0454545	0.038961	0.038961	0.0454545		NonGroup	0.123377	0.123377	0.123377	0.123377									35.3684	34.3579	35.3684	35.3684			38.4	37.3895	37.3895	38.4			35.3684	35.3684	35.3684	35.3684
FoldX	0.639889	0.900585	0.639889	0.639889		FoldX	0	0.675439	0.675439	0		FoldX	0.639889	0.639889	0.639889	0.639889									18.9506	17.9532	18.9506	18.9506			6.98182	5.98442	5.98442	6.98182			18.9506	18.9506	18.9506	18.9506
p-value	0.57642	1	0.57642	0.57642		p-value	0.348497	1	1	0.348497		p-value	0.57642	0.57642	0.57642	0.57642									134.649	135.647	134.649	134.649			146.618	147.616	147.616	146.618			134.649	134.649	134.649	134.649
N	192	192	192	192		N	192	192	192	192		N	192	192	192	192
Group-3,0.85,2	0.09375	0.03125	0.03125	0.0625		Group-3,0.85,2	0	0	0.0625	0		Group-3,0.85,2	0.0882353	0.117647	0.0294118	0.0588235									3	1	1	2			0	0	2	0			3.03529	4.04706	1.01176	2.02353
NonGroup	0.125	0.140625	0.140625	0.132812		NonGroup	0.0546875	0.0546875	0.0390625	0.0546875		NonGroup	0.130435	0.123188	0.144928	0.137681									29	31	31	30			32	32	30	32			31.3647	30.3529	33.3882	32.3765
FoldX	0.75	0.222222	0.222222	0.470588		FoldX	0	0	1.6	0		FoldX	0.676471	0.955017	0.202941	0.427245									16	18	18	17			7	7	5	7			17.9478	16.9507	19.942	18.9449
p-value	0.767239	0.12565	0.12565	0.368989		p-value	0.346318	0.346318	0.627764	0.346318		p-value	0.769898	1	0.0802736	0.256976									112	110	110	111			121	121	123	121			119.652	120.649	117.658	118.655
N	160	160	160	160		N	160	160	160	160		N	172	172	172	172
Group-3,0.85,3	0.1	0.1	0.5	0.1		Group-3,0.85,3	0	0	0.1	0		Group-3,0.85,3	0.333333	0.291667	0.125	0.333333									1.06	1.06	5.3	1.06			0	0	1.06	0			8	7	3	8
NonGroup	0.27907	0.27907	0.186047	0.27907		NonGroup	0.0697674	0.0697674	0.0465116	0.0697674		NonGroup	0.125	0.135417	0.177083	0.125									9.54	9.54	5.3	9.54			10.6	10.6	9.54	10.6			16	17	21	16
FoldX	0.358333	0.358333	2.6875	0.358333		FoldX	0	0	2.15	0		FoldX	2.66667	2.15385	0.705882	2.66667									11.8326	11.8326	7.88837	11.8326			2.95814	2.95814	1.97209	2.95814			12	13	17	12
p-value	0.418916	0.418916	0.0523957	0.418916		p-value	1	1	0.473192	1		p-value	0.027719	0.120876	0.761149	0.027719									30.5674	30.5674	34.5116	30.5674			39.4419	39.4419	40.4279	39.4419			84	83	79	84
N	53	53	53	53		N	53	53	53	53		N	120	120	120	120
Group-3,0.9,-2	0.0645161	0.129032	0.0645161	0.129032		Group-3,0.9,-2	0	0	0.0645161	0.0322581		Group-3,0.9,-2	0.117647	0.147059	0	0.147059									2	4	2	4			0	0	2	1			4.04706	5.05882	0	5.05882
NonGroup	0.120968	0.104839	0.120968	0.104839		NonGroup	0.0564516	0.0564516	0.0403226	0.0483871		NonGroup	0.115942	0.108696	0.144928	0.108696									29	27	29	27			31	31	29	30			30.3529	29.3412	34.4	29.3412
FoldX	0.533333	1.23077	0.533333	1.23077		FoldX	0	0	1.6	0.666667		FoldX	1.01471	1.35294	0	1.35294									15	13	15	13			7	7	5	6			15.9536	14.9565	19.942	14.9565
p-value	0.52699	0.748784	0.52699	0.748784		p-value	0.34594	0.34594	0.627593	1		p-value	1	0.553019	0.0147388	0.553019									109	111	109	111			117	117	119	118			121.646	122.643	117.658	122.643
N	155	155	155	155		N	155	155	155	155		N	172	172	172	172
Group-3,0.9,-1	0.0789474	0.0789474	0.210526	0.0526316		Group-3,0.9,-1	0	0	0.131579	0		Group-3,0.9,-1	0.0526316	0.0789474	0.0789474	0.0263158									3.01579	3.01579	8.04211	2.01053			0	0	5.02632	0			2.02105	3.03158	3.03158	1.01053
NonGroup	0.124183	0.124183	0.0915033	0.130719		NonGroup	0.0457516	0.0457516	0.0130719	0.0457516		NonGroup	0.12987	0.123377	0.123377	0.136364									35.1842	35.1842	30.1579	36.1895			38.2	38.2	33.1737	38.2			36.3789	35.3684	35.3684	37.3895
FoldX	0.635734	0.635734	2.30075	0.402632		FoldX	0	0	10.0658	0		FoldX	0.405263	0.639889	0.639889	0.192982									18.9752	18.9752	13.9817	19.9739			6.99085	6.99085	1.99739	6.99085			19.9481	18.9506	18.9506	20.9455
p-value	0.576054	0.576054	0.0493758	0.257813		p-value	0.348315	0.348315	0.00380956	0.348315		p-value	0.257995	0.57642	0.57642	0.0837964									133.825	133.825	138.818	132.826			145.809	145.809	150.803	145.809			133.652	134.649	134.649	132.655
N	191	191	191	191		N	191	191	191	191		N	192	192	192	192
Group-3,0.9,0	0.0789474	0.0789474	0.210526	0.0526316		Group-3,0.9,0	0	0	0.131579	0		Group-3,0.9,0	0.0526316	0.0789474	0.0789474	0.0263158									3.01579	3.01579	8.04211	2.01053			0	0	5.02632	0			2.02105	3.03158	3.03158	1.01053
NonGroup	0.124183	0.124183	0.0915033	0.130719		NonGroup	0.0457516	0.0457516	0.0130719	0.0457516		NonGroup	0.12987	0.123377	0.123377	0.136364									35.1842	35.1842	30.1579	36.1895			38.2	38.2	33.1737	38.2			36.3789	35.3684	35.3684	37.3895
FoldX	0.635734	0.635734	2.30075	0.402632		FoldX	0	0	10.0658	0		FoldX	0.405263	0.639889	0.639889	0.192982									18.9752	18.9752	13.9817	19.9739			6.99085	6.99085	1.99739	6.99085			19.9481	18.9506	18.9506	20.9455
p-value	0.576054	0.576054	0.0493758	0.257813		p-value	0.348315	0.348315	0.00380956	0.348315		p-value	0.257995	0.57642	0.57642	0.0837964									133.825	133.825	138.818	132.826			145.809	145.809	150.803	145.809			133.652	134.649	134.649	132.655
N	191	191	191	191		N	191	191	191	191		N	192	192	192	192
Group-3,0.9,1	0.0789474	0.0789474	0.210526	0.0526316		Group-3,0.9,1	0	0	0.131579	0		Group-3,0.9,1	0.0526316	0.0789474	0.0789474	0.0263158									3.01579	3.01579	8.04211	2.01053			0	0	5.02632	0			2.02105	3.03158	3.03158	1.01053
NonGroup	0.124183	0.124183	0.0915033	0.130719		NonGroup	0.0457516	0.0457516	0.0130719	0.0457516		NonGroup	0.12987	0.123377	0.123377	0.136364									35.1842	35.1842	30.1579	36.1895			38.2	38.2	33.1737	38.2			36.3789	35.3684	35.3684	37.3895
FoldX	0.635734	0.635734	2.30075	0.402632		FoldX	0	0	10.0658	0		FoldX	0.405263	0.639889	0.639889	0.192982									18.9752	18.9752	13.9817	19.9739			6.99085	6.99085	1.99739	6.99085			19.9481	18.9506	18.9506	20.9455
p-value	0.576054	0.576054	0.0493758	0.257813		p-value	0.348315	0.348315	0.00380956	0.348315		p-value	0.257995	0.57642	0.57642	0.0837964									133.825	133.825	138.818	132.826			145.809	145.809	150.803	145.809			133.652	134.649	134.649	132.655
N	191	191	191	191		N	191	191	191	191		N	192	192	192	192
Group-3,0.9,2	0.09375	0.09375	0.03125	0.03125		Group-3,0.9,2	0	0	0.0625	0		Group-3,0.9,2	0.0882353	0.117647	0.0882353	0.0294118									3	3	1	1			0	0	2	0			3.03529	4.04706	3.03529	1.01176
NonGroup	0.125	0.125	0.140625	0.140625		NonGroup	0.0546875	0.0546875	0.0390625	0.0546875		NonGroup	0.130435	0.123188	0.130435	0.144928									29	29	31	31			32	32	30	32			31.3647	30.3529	31.3647	33.3882
FoldX	0.75	0.75	0.222222	0.222222		FoldX	0	0	1.6	0		FoldX	0.676471	0.955017	0.676471	0.202941									16	16	18	18			7	7	5	7			17.9478	16.9507	17.9478	19.942
p-value	0.767239	0.767239	0.12565	0.12565		p-value	0.346318	0.346318	0.627764	0.346318		p-value	0.769898	1	0.769898	0.0802736									112	112	110	110			121	121	123	121			119.652	120.649	119.652	117.658
N	160	160	160	160		N	160	160	160	160		N	172	172	172	172
Group-3,0.9,3	0.1	0.2	0.2	0.2		Group-3,0.9,3	0	0	0	0		Group-3,0.9,3	0.291667	0.291667	0.125	0.25									1.06	2.12	2.12	2.12			0	0	0	0			7	7	3	6
NonGroup	0.27907	0.255814	0.255814	0.255814		NonGroup	0.0697674	0.0697674	0.0697674	0.0697674		NonGroup	0.135417	0.135417	0.177083	0.145833									9.54	8.48	8.48	8.48			10.6	10.6	10.6	10.6			17	17	21	18
FoldX	0.358333	0.781818	0.781818	0.781818		FoldX	0	0	0	0		FoldX	2.15385	2.15385	0.705882	1.71429									11.8326	10.8465	10.8465	10.8465			2.95814	2.95814	2.95814	2.95814			13	13	17	14
p-value	0.418916	1	1	1		p-value	1	1	1	1		p-value	0.120876	0.120876	0.761149	0.230197									30.5674	31.5535	31.5535	31.5535			39.4419	39.4419	39.4419	39.4419			83	83	79	82
N	53	53	53	53		N	53	53	53	53		N	120	120	120	120
Group-3,0.95,-2	0.0555556	0.111111	0.166667	0.0555556		Group-3,0.95,-2	0	0	0.0555556	0		Group-3,0.95,-2	0.0740741	0.222222	0.037037	0.185185									1.04444	2.08889	3.13333	1.04444			0	0	1.04444	0			2.02963	6.08889	1.01481	5.07407
NonGroup	0.131579	0.118421	0.105263	0.131579		NonGroup	0.0526316	0.0526316	0.0394737	0.0526316		NonGroup	0.145455	0.109091	0.154545	0.118182									17.7556	16.7111	15.6667	17.7556			18.8	18.8	17.7556	18.8			25.3704	21.3111	26.3852	22.3259
FoldX	0.422222	0.938272	1.58333	0.422222		FoldX	0	0	1.40741	0		FoldX	0.509259	2.03704	0.239651	1.56695									9.89474	8.90526	7.91579	9.89474			3.95789	3.95789	2.96842	3.95789			15.9418	11.9564	16.9382	12.9527
p-value	0.684289	1	0.435435	0.684289		p-value	1	1	0.579284	1		p-value	0.525592	0.124524	0.198729	0.351133									65.3053	66.2947	67.2842	65.3053			71.2421	71.2421	72.2316	71.2421			93.6582	97.6436	92.6618	96.6473
N	94	94	94	94		N	94	94	94	94		N	137	137	137	137
Group-3,0.95,-1	0.0833333	0.166667	0.0833333	0.0555556		Group-3,0.95,-1	0	0	0.0833333	0.0277778		Group-3,0.95,-1	0.108108	0.189189	0.0810811	0.0810811									3.05	6.1	3.05	2.03333			0	0	3.05	1.01667			4.06486	7.11351	3.04865	3.04865
NonGroup	0.129252	0.108844	0.129252	0.136054		NonGroup	0.047619	0.047619	0.0272109	0.0408163		NonGroup	0.119205	0.0993377	0.125828	0.125828									33.55	30.5	33.55	34.5667			36.6	36.6	33.55	35.5833			33.5351	30.4865	34.5514	34.5514
FoldX	0.644737	1.53125	0.644737	0.408333		FoldX	0	0	3.0625	0.680556		FoldX	0.906907	1.9045	0.644381	0.644381									18.9224	15.9347	18.9224	19.9184			6.97143	6.97143	3.98367	5.97551			17.9285	14.9404	18.9245	18.9245
p-value	0.575509	0.390295	0.575509	0.256577		p-value	0.3482	0.3482	0.138536	1		p-value	1	0.152783	0.576197	0.576197									127.478	130.465	127.478	126.482			139.429	139.429	142.416	140.424			132.472	135.46	131.475	131.475
N	183	183	183	183		N	183	183	183	183		N	188	188	188	188
Group-3,0.95,0	0.0833333	0.166667	0.0833333	0.0555556		Group-3,0.95,0	0	0	0.0833333	0.0277778		Group-3,0.95,0	0.108108	0.189189	0.0810811	0.0810811									3.05	6.1	3.05	2.03333			0	0	3.05	1.01667			4.06486	7.11351	3.04865	3.04865
NonGroup	0.129252	0.108844	0.129252	0.136054		NonGroup	0.047619	0.047619	0.0272109	0.0408163		NonGroup	0.119205	0.0993377	0.125828	0.125828									33.55	30.5	33.55	34.5667			36.6	36.6	33.55	35.5833			33.5351	30.4865	34.5514	34.5514
FoldX	0.644737	1.53125	0.644737	0.408333		FoldX	0	0	3.0625	0.680556		FoldX	0.906907	1.9045	0.644381	0.644381									18.9224	15.9347	18.9224	19.9184			6.97143	6.97143	3.98367	5.97551			17.9285	14.9404	18.9245	18.9245
p-value	0.575509	0.390295	0.575509	0.256577		p-value	0.3482	0.3482	0.138536	1		p-value	1	0.152783	0.576197	0.576197									127.478	130.465	127.478	126.482			139.429	139.429	142.416	140.424			132.472	135.46	131.475	131.475
N	183	183	183	183		N	183	183	183	183		N	188	188	188	188
Group-3,0.95,1	0.0833333	0.166667	0.0833333	0.0555556		Group-3,0.95,1	0	0	0.0833333	0.0277778		Group-3,0.95,1	0.108108	0.189189	0.0810811	0.0810811									3.05	6.1	3.05	2.03333			0	0	3.05	1.01667			4.06486	7.11351	3.04865	3.04865
NonGroup	0.129252	0.108844	0.129252	0.136054		NonGroup	0.047619	0.047619	0.0272109	0.0408163		NonGroup	0.119205	0.0993377	0.125828	0.125828									33.55	30.5	33.55	34.5667			36.6	36.6	33.55	35.5833			33.5351	30.4865	34.5514	34.5514
FoldX	0.644737	1.53125	0.644737	0.408333		FoldX	0	0	3.0625	0.680556		FoldX	0.906907	1.9045	0.644381	0.644381									18.9224	15.9347	18.9224	19.9184			6.97143	6.97143	3.98367	5.97551			17.9285	14.9404	18.9245	18.9245
p-value	0.575509	0.390295	0.575509	0.256577		p-value	0.3482	0.3482	0.138536	1		p-value	1	0.152783	0.576197	0.576197									127.478	130.465	127.478	126.482			139.429	139.429	142.416	140.424			132.472	135.46	131.475	131.475
N	183	183	183	183		N	183	183	183	183		N	188	188	188	188
Group-3,0.95,2	0.0645161	0.0967742	0.0322581	0.0645161		Group-3,0.95,2	0	0.0322581	0.0645161	0		Group-3,0.95,2	0.0294118	0.147059	0.0294118	0.0588235									2.03871	3.05806	1.01935	2.03871			0	1.01935	2.03871	0			1.00588	5.02941	1.00588	2.01176
NonGroup	0.125984	0.11811	0.133858	0.125984		NonGroup	0.0551181	0.0472441	0.0393701	0.0551181		NonGroup	0.145985	0.116788	0.145985	0.138686									29.5613	28.5419	30.5806	29.5613			31.6	30.5806	29.5613	31.6			33.1941	29.1706	33.1941	32.1882
FoldX	0.512097	0.819355	0.240987	0.512097		FoldX	0	0.682796	1.63871	0		FoldX	0.201471	1.25919	0.201471	0.424149									15.9244	14.9291	16.9197	15.9244			6.96693	5.97165	4.97638	6.96693			19.9708	15.9766	19.9708	18.9723
p-value	0.529444	1	0.202517	0.529444		p-value	0.346662	1	0.624022	0.346662		p-value	0.0799855	0.572495	0.0799855	0.255966									110.476	111.471	109.48	110.476			119.433	120.428	121.424	119.433			116.829	120.823	116.829	117.828
N	158	158	158	158		N	158	158	158	158		N	171	171	171	171
Group-3,0.95,3	0.1	0.2	0.5	0.1		Group-3,0.95,3	0	0	0.1	0		Group-3,0.95,3	0.217391	0.304348	0.173913	0.26087									1.02	2.04	5.1	1.02			0	0	1.02	0			5.17391	7.24348	4.13913	6.2087
NonGroup	0.292683	0.268293	0.195122	0.292683		NonGroup	0.0731707	0.0731707	0.0487805	0.0731707		NonGroup	0.15625	0.135417	0.166667	0.145833									9.18	8.16	5.1	9.18			10.2	10.2	9.18	10.2			18.6261	16.5565	19.6609	17.5913
FoldX	0.341667	0.745455	2.5625	0.341667		FoldX	0	0	2.05	0		FoldX	1.3913	2.24749	1.04348	1.78882									11.9415	10.9463	7.96098	11.9415			2.98537	2.98537	1.99024	2.98537			14.875	12.8917	15.8667	13.8833
p-value	0.418999	1	0.0986724	0.418999		p-value	1	1	0.488115	1		p-value	0.536348	0.0651241	1	0.216115									28.8585	29.8537	32.839	28.8585			37.8146	37.8146	38.8098	37.8146			80.325	82.3083	79.3333	81.3167
N	51	51	51	51		N	51	51	51	51		N	119	119	119	119
Group-4,0.8,-2	0.108108	0.162162	0.027027	0.108108		Group-4,0.8,-2	0.027027	0.027027	0	0.027027		Group-4,0.8,-2	0.105263	0.131579	0.0263158	0.105263									4.02162	6.03243	1.00541	4.02162			1.00541	1.00541	0	1.00541			4	5	1	4
NonGroup	0.120805	0.107383	0.14094	0.120805		NonGroup	0.0402685	0.0402685	0.0469799	0.0402685		NonGroup	0.118421	0.111842	0.138158	0.118421									33.1784	31.1676	36.1946	33.1784			36.1946	36.1946	37.2	36.1946			34	33	37	34
FoldX	0.894895	1.51014	0.191763	0.894895		FoldX	0.671171	0.671171	0	0.671171		FoldX	0.888889	1.17647	0.190476	0.888889									17.9758	15.9785	20.9718	17.9758			5.99195	5.99195	6.9906	5.99195			18	17	21	18
p-value	1	0.394088	0.0834634	1		p-value	1	1	0.348056	1		p-value	1	0.777492	0.0842739	1									130.824	132.821	127.828	130.824			142.808	142.808	141.809	142.808			134	135	131	134
N	186	186	186	186		N	186	186	186	186		N	190	190	190	190
Group-4,0.8,-1	0.105263	0.105263	0.131579	0.131579		Group-4,0.8,-1	0	0.0526316	0.0526316	0		Group-4,0.8,-1	0.131579	0.131579	0.131579	0.105263									4	4	5	5			0	2	2	0			5.02632	5.02632	5.02632	4.02105
NonGroup	0.118421	0.118421	0.111842	0.111842		NonGroup	0.0460526	0.0328947	0.0328947	0.0460526		NonGroup	0.111111	0.111111	0.111111	0.117647									34	34	33	33			38	36	36	38			33.1737	33.1737	33.1737	34.1789
FoldX	0.888889	0.888889	1.17647	1.17647		FoldX	0	1.6	1.6	0		FoldX	1.18421	1.18421	1.18421	0.894737									18	18	17	17			7	5	5	7			16.9778	16.9778	16.9778	17.9765
p-value	1	1	0.777492	0.777492		p-value	0.348156	0.6286	0.6286	0.348156		p-value	0.776871	0.776871	0.776871	1									134	134	135	135			145	147	147	145			135.822	135.822	135.822	134.824
N	190	190	190	190		N	190	190	190	190		N	191	191	191	191
Group-4,0.8,0	0.105263	0.105263	0.131579	0.131579		Group-4,0.8,0	0	0.0526316	0.0526316	0		Group-4,0.8,0	0.131579	0.131579	0.131579	0.105263									4	4	5	5			0	2	2	0			5.02632	5.02632	5.02632	4.02105
NonGroup	0.118421	0.118421	0.111842	0.111842		NonGroup	0.0460526	0.0328947	0.0328947	0.0460526		NonGroup	0.111111	0.111111	0.111111	0.117647									34	34	33	33			38	36	36	38			33.1737	33.1737	33.1737	34.1789
FoldX	0.888889	0.888889	1.17647	1.17647		FoldX	0	1.6	1.6	0		FoldX	1.18421	1.18421	1.18421	0.894737									18	18	17	17			7	5	5	7			16.9778	16.9778	16.9778	17.9765
p-value	1	1	0.777492	0.777492		p-value	0.348156	0.6286	0.6286	0.348156		p-value	0.776871	0.776871	0.776871	1									134	134	135	135			145	147	147	145			135.822	135.822	135.822	134.824
N	190	190	190	190		N	190	190	190	190		N	191	191	191	191
Group-4,0.8,1	0.105263	0.105263	0.131579	0.131579		Group-4,0.8,1	0	0.0526316	0.0526316	0		Group-4,0.8,1	0.131579	0.131579	0.131579	0.105263									4	4	5	5			0	2	2	0			5.02632	5.02632	5.02632	4.02105
NonGroup	0.118421	0.118421	0.111842	0.111842		NonGroup	0.0460526	0.0328947	0.0328947	0.0460526		NonGroup	0.111111	0.111111	0.111111	0.117647									34	34	33	33			38	36	36	38			33.1737	33.1737	33.1737	34.1789
FoldX	0.888889	0.888889	1.17647	1.17647		FoldX	0	1.6	1.6	0		FoldX	1.18421	1.18421	1.18421	0.894737									18	18	17	17			7	5	5	7			16.9778	16.9778	16.9778	17.9765
p-value	1	1	0.777492	0.777492		p-value	0.348156	0.6286	0.6286	0.348156		p-value	0.776871	0.776871	0.776871	1									134	134	135	135			145	147	147	145			135.822	135.822	135.822	134.824
N	190	190	190	190		N	190	190	190	190		N	191	191	191	191
Group-4,0.8,2	0.130435	0.173913	0.173913	0.173913		Group-4,0.8,2	0	0	0.0869565	0		Group-4,0.8,2	0.172414	0.206897	0.0689655	0.172414									3.02609	4.03478	4.03478	4.03478			0	0	2.01739	0			5.10345	6.12414	2.04138	5.10345
NonGroup	0.139785	0.129032	0.129032	0.129032		NonGroup	0.0752688	0.0752688	0.0537634	0.0752688		NonGroup	0.134454	0.12605	0.159664	0.134454									20.1739	19.1652	19.1652	19.1652			23.2	23.2	21.1826	23.2			24.4966	23.4759	27.5586	24.4966
FoldX	0.93311	1.34783	1.34783	1.34783		FoldX	0	0	1.61739	0		FoldX	1.28233	1.64138	0.431942	1.28233									12.972	11.9742	11.9742	11.9742			6.98495	6.98495	4.98925	6.98495			15.9193	14.9244	18.9042	15.9193
p-value	1	0.519517	0.519517	0.519517		p-value	0.342011	0.342011	0.624006	0.342011		p-value	0.563648	0.25123	0.371267	0.563648									79.828	80.8258	80.8258	80.8258			85.8151	85.8151	87.8108	85.8151			102.481	103.476	99.4958	102.481
N	116	116	116	116		N	116	116	116	116		N	148	148	148	148
Group-4,0.8,3	0	0.25	0	0		Group-4,0.8,3	0	0	0	0		Group-4,0.8,3	0.190476	0.238095	0.142857	0.190476									0	1	0	0			0	0	0	0			4	5	3	4
NonGroup	0.125	0.0625	0.125	0.125		NonGroup	0.0625	0.0625	0.0625	0.0625		NonGroup	0.154762	0.142857	0.166667	0.154762									4	3	4	4			4	4	4	4			17	16	18	17
FoldX	0	4	0	0		FoldX	0	0	0	0		FoldX	1.23077	1.66667	0.857143	1.23077									2	1	2	2			1	1	1	1			13	12	14	13
p-value	1	0.368421	1	1		p-value	1	1	1	1		p-value	0.742481	0.324228	1	0.742481									14	15	14	14			15	15	15	15			71	72	70	71
N	20	20	20	20		N	20	20	20	20		N	105	105	105	105
Group-4,0.85,-2	0.114286	0.142857	0.0857143	0.0857143		Group-4,0.85,-2	0.0285714	0.0285714	0.0285714	0.0285714		Group-4,0.85,-2	0.135135	0.135135	0.027027	0.108108									4.04571	5.05714	3.03429	3.03429			1.01143	1.01143	1.01143	1.01143			5	5	1	4
NonGroup	0.119718	0.112676	0.126761	0.126761		NonGroup	0.0422535	0.0422535	0.0422535	0.0422535		NonGroup	0.114865	0.114865	0.141892	0.121622									31.3543	30.3429	32.3657	32.3657			34.3886	34.3886	34.3886	34.3886			32	32	36	33
FoldX	0.954622	1.26786	0.67619	0.67619		FoldX	0.67619	0.67619	0.67619	0.67619		FoldX	1.17647	1.17647	0.190476	0.888889									16.9521	15.9549	17.9493	17.9493			5.9831	5.9831	5.9831	5.9831			17	17	21	18
p-value	1	0.570994	0.770346	0.770346		p-value	1	1	1	1		p-value	0.777151	0.777151	0.0837322	1									124.648	125.645	123.651	123.651			135.617	135.617	135.617	135.617			131	131	127	130
N	177	177	177	177		N	177	177	177	177		N	185	185	185	185
Group-4,0.85,-1	0.108108	0.135135	0.0540541	0.108108		Group-4,0.85,-1	0	0.027027	0	0		Group-4,0.85,-1	0.0789474	0.105263	0.0526316	0.0789474									4.06486	5.08108	2.03243	4.06486			0	1.01622	0	0			3.01579	4.02105	2.01053	3.01579
NonGroup	0.119205	0.112583	0.13245	0.119205		NonGroup	0.0463576	0.0397351	0.0463576	0.0463576		NonGroup	0.124183	0.117647	0.130719	0.124183									33.5351	32.5189	35.5676	33.5351			37.6	36.5838	37.6	37.6			35.1842	34.1789	36.1895	35.1842
FoldX	0.906907	1.20032	0.408108	0.906907		FoldX	0	0.68018	0	0		FoldX	0.635734	0.894737	0.402632	0.635734									17.9285	16.9325	19.9205	17.9285			6.97219	5.97616	6.97219	6.97219			18.9752	17.9765	19.9739	18.9752
p-value	1	0.775357	0.25744	1		p-value	0.348458	1	0.348458	0.348458		p-value	0.576054	1	0.257813	0.576054									132.472	133.468	130.479	132.472			143.428	144.424	143.428	143.428			133.825	134.824	132.826	133.825
N	188	188	188	188		N	188	188	188	188		N	191	191	191	191
Group-4,0.85,0	0.108108	0.135135	0.0540541	0.108108		Group-4,0.85,0	0	0.027027	0	0		Group-4,0.85,0	0.0789474	0.105263	0.0526316	0.0789474									4.06486	5.08108	2.03243	4.06486			0	1.01622	0	0			3.01579	4.02105	2.01053	3.01579
NonGroup	0.119205	0.112583	0.13245	0.119205		NonGroup	0.0463576	0.0397351	0.0463576	0.0463576		NonGroup	0.124183	0.117647	0.130719	0.124183									33.5351	32.5189	35.5676	33.5351			37.6	36.5838	37.6	37.6			35.1842	34.1789	36.1895	35.1842
FoldX	0.906907	1.20032	0.408108	0.906907		FoldX	0	0.68018	0	0		FoldX	0.635734	0.894737	0.402632	0.635734									17.9285	16.9325	19.9205	17.9285			6.97219	5.97616	6.97219	6.97219			18.9752	17.9765	19.9739	18.9752
p-value	1	0.775357	0.25744	1		p-value	0.348458	1	0.348458	0.348458		p-value	0.576054	1	0.257813	0.576054									132.472	133.468	130.479	132.472			143.428	144.424	143.428	143.428			133.825	134.824	132.826	133.825
N	188	188	188	188		N	188	188	188	188		N	191	191	191	191
Group-4,0.85,1	0.108108	0.135135	0.0540541	0.108108		Group-4,0.85,1	0	0.027027	0	0		Group-4,0.85,1	0.0789474	0.105263	0.0526316	0.0789474									4.06486	5.08108	2.03243	4.06486			0	1.01622	0	0			3.01579	4.02105	2.01053	3.01579
NonGroup	0.119205	0.112583	0.13245	0.119205		NonGroup	0.0463576	0.0397351	0.0463576	0.0463576		NonGroup	0.124183	0.117647	0.130719	0.124183									33.5351	32.5189	35.5676	33.5351			37.6	36.5838	37.6	37.6			35.1842	34.1789	36.1895	35.1842
FoldX	0.906907	1.20032	0.408108	0.906907		FoldX	0	0.68018	0	0		FoldX	0.635734	0.894737	0.402632	0.635734									17.9285	16.9325	19.9205	17.9285			6.97219	5.97616	6.97219	6.97219			18.9752	17.9765	19.9739	18.9752
p-value	1	0.775357	0.25744	1		p-value	0.348458	1	0.348458	0.348458		p-value	0.576054	1	0.257813	0.576054									132.472	133.468	130.479	132.472			143.428	144.424	143.428	143.428			133.825	134.824	132.826	133.825
N	188	188	188	188		N	188	188	188	188		N	191	191	191	191
Group-4,0.85,2	0.130435	0.173913	0.173913	0.130435		Group-4,0.85,2	0	0	0.130435	0		Group-4,0.85,2	0.172414	0.206897	0.103448	0.103448									3	4	4	3			0	0	3	0			5.06897	6.08276	3.04138	3.04138
NonGroup	0.141304	0.130435	0.130435	0.141304		NonGroup	0.076087	0.076087	0.0434783	0.076087		NonGroup	0.135593	0.127119	0.152542	0.152542									20	19	19	20			23	23	20	23			24.331	23.3172	26.3586	26.3586
FoldX	0.923077	1.33333	1.33333	0.923077		FoldX	0	0	3	0		FoldX	1.27155	1.62759	0.678161	0.678161									13	12	12	13			7	7	4	7			15.9458	14.9492	17.939	17.939
p-value	1	0.736033	0.736033	1		p-value	0.341705	0.341705	0.141756	0.341705		p-value	0.566129	0.372081	0.767143	0.767143									79	80	80	79			85	85	88	85			101.654	102.651	99.661	99.661
N	115	115	115	115		N	115	115	115	115		N	147	147	147	147
Group-4,0.85,3	0	0	0.333333	0		Group-4,0.85,3	0	0	0	0		Group-4,0.85,3	0.2	0.25	0.1	0.15									0	0	1.2	0			0	0	0	0			4.16	5.2	2.08	3.12
NonGroup	0.133333	0.133333	0.0666667	0.133333		NonGroup	0.0666667	0.0666667	0.0666667	0.0666667		NonGroup	0.154762	0.142857	0.178571	0.166667									3.6	3.6	2.4	3.6			3.6	3.6	3.6	3.6			16.64	15.6	18.72	17.68
FoldX	0	0	5	0		FoldX	0	0	0	0		FoldX	1.29231	1.75	0.56	0.9									1.92	1.92	0.96	1.92			0.96	0.96	0.96	0.96			12.8762	11.8857	14.8571	13.8667
p-value	1	1	0.313725	1		p-value	1	1	1	1		p-value	0.736628	0.311071	0.515916	1									12.48	12.48	13.44	12.48			13.44	13.44	13.44	13.44			70.3238	71.3143	68.3429	69.3333
N	18	18	18	18		N	18	18	18	18		N	104	104	104	104
Group-4,0.9,-2	0.0645161	0.129032	0.0645161	0.129032		Group-4,0.9,-2	0	0	0.0645161	0.0322581		Group-4,0.9,-2	0.117647	0.147059	0	0.147059									2	4	2	4			0	0	2	1			4.04706	5.05882	0	5.05882
NonGroup	0.120968	0.104839	0.120968	0.104839		NonGroup	0.0564516	0.0564516	0.0403226	0.0483871		NonGroup	0.115942	0.108696	0.144928	0.108696									29	27	29	27			31	31	29	30			30.3529	29.3412	34.4	29.3412
FoldX	0.533333	1.23077	0.533333	1.23077		FoldX	0	0	1.6	0.666667		FoldX	1.01471	1.35294	0	1.35294									15	13	15	13			7	7	5	6			15.9536	14.9565	19.942	14.9565
p-value	0.52699	0.748784	0.52699	0.748784		p-value	0.34594	0.34594	0.627593	1		p-value	1	0.553019	0.0147388	0.553019									109	111	109	111			117	117	119	118			121.646	122.643	117.658	122.643
N	155	155	155	155		N	155	155	155	155		N	172	172	172	172
Group-4,0.9,-1	0.108108	0.108108	0.216216	0.0540541		Group-4,0.9,-1	0	0	0.108108	0		Group-4,0.9,-1	0.0789474	0.0526316	0.105263	0.0263158									4.04324	4.04324	8.08649	2.02162			0	0	4.04324	0			3.01579	2.01053	4.02105	1.00526
NonGroup	0.12	0.12	0.0933333	0.133333		NonGroup	0.0466667	0.0466667	0.02	0.0466667		NonGroup	0.124183	0.130719	0.117647	0.137255									33.3568	33.3568	29.3135	35.3784			37.4	37.4	33.3568	37.4			35.1842	36.1895	34.1789	37.1947
FoldX	0.900901	0.900901	2.3166	0.405405		FoldX	0	0	5.40541	0		FoldX	0.635734	0.402632	0.894737	0.191729									17.952	17.952	13.9627	19.9467			6.98133	6.98133	2.992	6.98133			18.9752	19.9739	17.9765	20.9725
p-value	1	1	0.0478869	0.257164		p-value	0.348245	0.348245	0.0294038	0.348245		p-value	0.576054	0.257813	1	0.0840083									131.648	131.648	135.637	129.653			142.619	142.619	146.608	142.619			133.825	132.826	134.824	131.827
N	187	187	187	187		N	187	187	187	187		N	191	191	191	191
Group-4,0.9,0	0.108108	0.108108	0.216216	0.0540541		Group-4,0.9,0	0	0	0.108108	0		Group-4,0.9,0	0.0789474	0.0526316	0.105263	0.0263158									4.04324	4.04324	8.08649	2.02162			0	0	4.04324	0			3.01579	2.01053	4.02105	1.00526
NonGroup	0.12	0.12	0.0933333	0.133333		NonGroup	0.0466667	0.0466667	0.02	0.0466667		NonGroup	0.124183	0.130719	0.117647	0.137255									33.3568	33.3568	29.3135	35.3784			37.4	37.4	33.3568	37.4			35.1842	36.1895	34.1789	37.1947
FoldX	0.900901	0.900901	2.3166	0.405405		FoldX	0	0	5.40541	0		FoldX	0.635734	0.402632	0.894737	0.191729									17.952	17.952	13.9627	19.9467			6.98133	6.98133	2.992	6.98133			18.9752	19.9739	17.9765	20.9725
p-value	1	1	0.0478869	0.257164		p-value	0.348245	0.348245	0.0294038	0.348245		p-value	0.576054	0.257813	1	0.0840083									131.648	131.648	135.637	129.653			142.619	142.619	146.608	142.619			133.825	132.826	134.824	131.827
N	187	187	187	187		N	187	187	187	187		N	191	191	191	191
Group-4,0.9,1	0.108108	0.108108	0.216216	0.0540541		Group-4,0.9,1	0	0	0.108108	0		Group-4,0.9,1	0.0789474	0.0526316	0.105263	0.0263158									4.04324	4.04324	8.08649	2.02162			0	0	4.04324	0			3.01579	2.01053	4.02105	1.00526
NonGroup	0.12	0.12	0.0933333	0.133333		NonGroup	0.0466667	0.0466667	0.02	0.0466667		NonGroup	0.124183	0.130719	0.117647	0.137255									33.3568	33.3568	29.3135	35.3784			37.4	37.4	33.3568	37.4			35.1842	36.1895	34.1789	37.1947
FoldX	0.900901	0.900901	2.3166	0.405405		FoldX	0	0	5.40541	0		FoldX	0.635734	0.402632	0.894737	0.191729									17.952	17.952	13.9627	19.9467			6.98133	6.98133	2.992	6.98133			18.9752	19.9739	17.9765	20.9725
p-value	1	1	0.0478869	0.257164		p-value	0.348245	0.348245	0.0294038	0.348245		p-value	0.576054	0.257813	1	0.0840083									131.648	131.648	135.637	129.653			142.619	142.619	146.608	142.619			133.825	132.826	134.824	131.827
N	187	187	187	187		N	187	187	187	187		N	191	191	191	191
Group-4,0.9,2	0.136364	0.272727	0.181818	0.136364		Group-4,0.9,2	0	0.0454545	0.227273	0		Group-4,0.9,2	0.103448	0.206897	0.103448	0.103448									3.02727	6.05455	4.03636	3.02727			0	1.00909	5.04545	0			3	6	3	3
NonGroup	0.146067	0.11236	0.134831	0.146067		NonGroup	0.0786517	0.0674157	0.0224719	0.0786517		NonGroup	0.155172	0.12931	0.155172	0.155172									19.1727	16.1455	18.1636	19.1727			22.2	21.1909	17.1545	22.2			26	23	26	26
FoldX	0.933566	2.42727	1.34848	0.933566		FoldX	0	0.674242	10.1136	0		FoldX	0.666667	1.6	0.666667	0.666667									12.9708	9.97753	11.973	12.9708			6.98427	5.98652	1.99551	6.98427			18	15	18	18
p-value	1	0.0846815	0.518393	1		p-value	0.341277	1	0.00323684	0.341277		p-value	0.570558	0.374139	0.570558	0.570558									75.8292	78.8225	76.827	75.8292			81.8157	82.8135	86.8045	81.8157			98	101	98	98
N	111	111	111	111		N	111	111	111	111		N	145	145	145	145
Group-4,0.9,3	0	0	0	0		Group-4,0.9,3	0	0	0	0		Group-4,0.9,3	0.2	0.25	0.1	0.3									0	0	0	0			0	0	0	0			4.04	5.05	2.02	6.06
NonGroup	0.166667	0.166667	0.166667	0.166667		NonGroup	0.0833333	0.0833333	0.0833333	0.0833333		NonGroup	0.160494	0.148148	0.185185	0.135802									2.8	2.8	2.8	2.8			2.8	2.8	2.8	2.8			16.16	15.15	18.18	14.14
FoldX	0	0	0	0		FoldX	0	0	0	0		FoldX	1.24615	1.6875	0.54	2.20909									1.86667	1.86667	1.86667	1.86667			0.933333	0.933333	0.933333	0.933333			12.9679	11.9704	14.963	10.9728
p-value	1	1	1	1		p-value	1	1	1	1		p-value	0.740051	0.319079	0.512596	0.0979191									9.33333	9.33333	9.33333	9.33333			10.2667	10.2667	10.2667	10.2667			67.8321	68.8296	65.837	69.8272
N	14	14	14	14		N	14	14	14	14		N	101	101	101	101
Group-4,0.95,-2	0.0555556	0.111111	0.166667	0.0555556		Group-4,0.95,-2	0	0	0.0555556	0		Group-4,0.95,-2	0.0740741	0.222222	0.037037	0.185185									1.04444	2.08889	3.13333	1.04444			0	0	1.04444	0			2.02963	6.08889	1.01481	5.07407
NonGroup	0.131579	0.118421	0.105263	0.131579		NonGroup	0.0526316	0.0526316	0.0394737	0.0526316		NonGroup	0.145455	0.109091	0.154545	0.118182									17.7556	16.7111	15.6667	17.7556			18.8	18.8	17.7556	18.8			25.3704	21.3111	26.3852	22.3259
FoldX	0.422222	0.938272	1.58333	0.422222		FoldX	0	0	1.40741	0		FoldX	0.509259	2.03704	0.239651	1.56695									9.89474	8.90526	7.91579	9.89474			3.95789	3.95789	2.96842	3.95789			15.9418	11.9564	16.9382	12.9527
p-value	0.684289	1	0.435435	0.684289		p-value	1	1	0.579284	1		p-value	0.525592	0.124524	0.198729	0.351133									65.3053	66.2947	67.2842	65.3053			71.2421	71.2421	72.2316	71.2421			93.6582	97.6436	92.6618	96.6473
N	94	94	94	94		N	94	94	94	94		N	137	137	137	137
Group-4,0.95,-1	0.0882353	0.176471	0.147059	0.0294118		Group-4,0.95,-1	0	0.0294118	0.117647	0		Group-4,0.95,-1	0.111111	0.194444	0.111111	0.0833333									3.03529	6.07059	5.05882	1.01176			0	1.01176	4.04706	0			4.08889	7.15556	4.08889	3.06667
NonGroup	0.123188	0.101449	0.108696	0.137681		NonGroup	0.0507246	0.0434783	0.0217391	0.0507246		NonGroup	0.114865	0.0945946	0.114865	0.121622									31.3647	28.3294	29.3412	33.3882			34.4	33.3882	30.3529	34.4			32.7111	29.6444	32.7111	33.7333
FoldX	0.716263	1.7395	1.35294	0.213622		FoldX	0	0.676471	5.41176	0		FoldX	0.96732	2.05556	0.96732	0.685185									16.9507	13.9594	14.9565	18.9449			6.97971	5.98261	2.9913	6.97971			16.9081	13.9243	16.9081	17.9027
p-value	0.767922	0.236451	0.553019	0.130546		p-value	0.347399	1	0.0290649	0.347399		p-value	1	0.138505	1	0.770346									120.649	123.641	122.643	118.655			130.62	131.617	134.609	130.62			130.292	133.276	130.292	129.297
N	172	172	172	172		N	172	172	172	172		N	184	184	184	184
Group-4,0.95,0	0.0882353	0.176471	0.147059	0.0294118		Group-4,0.95,0	0	0.0294118	0.117647	0		Group-4,0.95,0	0.111111	0.194444	0.111111	0.0833333									3.03529	6.07059	5.05882	1.01176			0	1.01176	4.04706	0			4.08889	7.15556	4.08889	3.06667
NonGroup	0.123188	0.101449	0.108696	0.137681		NonGroup	0.0507246	0.0434783	0.0217391	0.0507246		NonGroup	0.114865	0.0945946	0.114865	0.121622									31.3647	28.3294	29.3412	33.3882			34.4	33.3882	30.3529	34.4			32.7111	29.6444	32.7111	33.7333
FoldX	0.716263	1.7395	1.35294	0.213622		FoldX	0	0.676471	5.41176	0		FoldX	0.96732	2.05556	0.96732	0.685185									16.9507	13.9594	14.9565	18.9449			6.97971	5.98261	2.9913	6.97971			16.9081	13.9243	16.9081	17.9027
p-value	0.767922	0.236451	0.553019	0.130546		p-value	0.347399	1	0.0290649	0.347399		p-value	1	0.138505	1	0.770346									120.649	123.641	122.643	118.655			130.62	131.617	134.609	130.62			130.292	133.276	130.292	129.297
N	172	172	172	172		N	172	172	172	172		N	184	184	184	184
Group-4,0.95,1	0.0882353	0.176471	0.147059	0.0294118		Group-4,0.95,1	0	0.0294118	0.117647	0		Group-4,0.95,1	0.111111	0.194444	0.111111	0.0833333									3.03529	6.07059	5.05882	1.01176			0	1.01176	4.04706	0			4.08889	7.15556	4.08889	3.06667
NonGroup	0.123188	0.101449	0.108696	0.137681		NonGroup	0.0507246	0.0434783	0.0217391	0.0507246		NonGroup	0.114865	0.0945946	0.114865	0.121622									31.3647	28.3294	29.3412	33.3882			34.4	33.3882	30.3529	34.4			32.7111	29.6444	32.7111	33.7333
FoldX	0.716263	1.7395	1.35294	0.213622		FoldX	0	0.676471	5.41176	0		FoldX	0.96732	2.05556	0.96732	0.685185									16.9507	13.9594	14.9565	18.9449			6.97971	5.98261	2.9913	6.97971			16.9081	13.9243	16.9081	17.9027
p-value	0.767922	0.236451	0.553019	0.130546		p-value	0.347399	1	0.0290649	0.347399		p-value	1	0.138505	1	0.770346									120.649	123.641	122.643	118.655			130.62	131.617	134.609	130.62			130.292	133.276	130.292	129.297
N	172	172	172	172		N	172	172	172	172		N	184	184	184	184
Group-4,0.95,2	0.157895	0.210526	0.0526316	0.105263		Group-4,0.95,2	0	0	0.105263	0		Group-4,0.95,2	0.148148	0.296296	0.037037	0.0740741									3.09474	4.12632	1.03158	2.06316			0	0	2.06316	0			4.11852	8.23704	1.02963	2.05926
NonGroup	0.151899	0.139241	0.177215	0.164557		NonGroup	0.0886076	0.0886076	0.0632911	0.0886076		NonGroup	0.151786	0.116071	0.178571	0.169643									16.5053	15.4737	18.5684	17.5368			19.6	19.6	17.5368	19.6			23.6815	19.563	26.7704	25.7407
FoldX	1.03947	1.51196	0.296992	0.639676		FoldX	0	0	1.66316	0		FoldX	0.976035	2.55271	0.207407	0.436647									11.9089	10.9165	13.8937	12.9013			6.94684	6.94684	4.96203	6.94684			16.8786	12.9071	19.8571	18.8643
p-value	1	0.481401	0.289692	0.728411		p-value	0.339675	0.339675	0.61825	0.339675		p-value	1	0.0323539	0.076203	0.367548									66.4911	67.4835	64.5063	65.4987			71.4532	71.4532	73.438	71.4532			94.3214	98.2929	91.3429	92.3357
N	98	98	98	98		N	98	98	98	98		N	139	139	139	139
Group-4,0.95,3	NA	NA	NA	NA		Group-4,0.95,3	NA	NA	NA	NA		Group-4,0.95,3	0.210526	0.263158	0.105263	0.263158									#VALUE!	#VALUE!	#VALUE!	#VALUE!			#VALUE!	#VALUE!	#VALUE!	#VALUE!			4.08421	5.10526	2.04211	5.10526
NonGroup	0.166667	0.166667	0.166667	0.166667		NonGroup	0	0	0	0		NonGroup	0.153846	0.141026	0.179487	0.141026									#VALUE!	#VALUE!	#VALUE!	#VALUE!			#VALUE!	#VALUE!	#VALUE!	#VALUE!			15.3158	14.2947	17.3579	14.2947
FoldX	NA	NA	NA	NA		FoldX	NA	NA	NA	NA		FoldX	1.36842	1.86603	0.586466	1.86603									0.8	0.8	0.8	0.8			0	0	0	0			11.9385	10.9436	13.9282	10.9436
p-value	1	1	1	1		p-value	1	1	1	1		p-value	0.509855	0.297592	0.73059	0.297592									4	4	4	4			4.8	4.8	4.8	4.8			65.6615	66.6564	63.6718	66.6564
N	6	6	6	6		N	6	6	6	6		N	97	97	97	97
Group-5,0.8,-2	0.108108	0.162162	0.027027	0.108108		Group-5,0.8,-2	0.027027	0.027027	0	0.027027		Group-5,0.8,-2	0.108108	0.135135	0.027027	0.108108									4	6	1	4			1	1	0	1			4.08649	5.10811	1.02162	4.08649
NonGroup	0.121622	0.108108	0.141892	0.121622		NonGroup	0.0405405	0.0405405	0.0472973	0.0405405		NonGroup	0.118421	0.111842	0.138158	0.118421									33	31	36	33			36	36	37	36			33.7135	32.6919	36.7784	33.7135
FoldX	0.888889	1.5	0.190476	0.888889		FoldX	0.666667	0.666667	0	0.666667		FoldX	0.912913	1.20827	0.195624	0.912913									18	16	21	18			6	6	7	6			17.9053	16.9105	20.8895	17.9053
p-value	1	0.395672	0.0837322	1		p-value	1	1	0.347892	1		p-value	1	0.774843	0.0829903	1									130	132	127	130			142	142	141	142			133.295	134.289	130.311	133.295
N	185	185	185	185		N	185	185	185	185		N	189	189	189	189
Group-5,0.8,-1	0.108108	0.135135	0.135135	0.108108		Group-5,0.8,-1	0	0.0540541	0.0540541	0		Group-5,0.8,-1	0.108108	0.135135	0.162162	0.108108									4	5	5	4			0	2	2	0			4.06486	5.08108	6.0973	4.06486
NonGroup	0.114865	0.108108	0.108108	0.114865		NonGroup	0.0472973	0.0337838	0.0337838	0.0472973		NonGroup	0.119205	0.112583	0.10596	0.119205									33	32	32	33			37	35	35	37			33.5351	32.5189	31.5027	33.5351
FoldX	0.941176	1.25	1.25	0.941176		FoldX	0	1.6	1.6	0		FoldX	0.906907	1.20032	1.53041	0.906907									17	16	16	17			7	5	5	7			17.9285	16.9325	15.9364	17.9285
p-value	1	0.576298	0.576298	1		p-value	0.347892	0.62848	0.62848	0.347892		p-value	1	0.775357	0.391197	1									131	132	132	131			141	143	143	141			132.472	133.468	134.464	132.472
N	185	185	185	185		N	185	185	185	185		N	188	188	188	188
Group-5,0.8,0	0.108108	0.135135	0.135135	0.108108		Group-5,0.8,0	0	0.0540541	0.0540541	0		Group-5,0.8,0	0.108108	0.135135	0.162162	0.108108									4	5	5	4			0	2	2	0			4.06486	5.08108	6.0973	4.06486
NonGroup	0.114865	0.108108	0.108108	0.114865		NonGroup	0.0472973	0.0337838	0.0337838	0.0472973		NonGroup	0.119205	0.112583	0.10596	0.119205									33	32	32	33			37	35	35	37			33.5351	32.5189	31.5027	33.5351
FoldX	0.941176	1.25	1.25	0.941176		FoldX	0	1.6	1.6	0		FoldX	0.906907	1.20032	1.53041	0.906907									17	16	16	17			7	5	5	7			17.9285	16.9325	15.9364	17.9285
p-value	1	0.576298	0.576298	1		p-value	0.347892	0.62848	0.62848	0.347892		p-value	1	0.775357	0.391197	1									131	132	132	131			141	143	143	141			132.472	133.468	134.464	132.472
N	185	185	185	185		N	185	185	185	185		N	188	188	188	188
Group-5,0.8,1	0.108108	0.135135	0.135135	0.108108		Group-5,0.8,1	0	0.0540541	0.0540541	0		Group-5,0.8,1	0.108108	0.135135	0.162162	0.108108									4	5	5	4			0	2	2	0			4.06486	5.08108	6.0973	4.06486
NonGroup	0.114865	0.108108	0.108108	0.114865		NonGroup	0.0472973	0.0337838	0.0337838	0.0472973		NonGroup	0.119205	0.112583	0.10596	0.119205									33	32	32	33			37	35	35	37			33.5351	32.5189	31.5027	33.5351
FoldX	0.941176	1.25	1.25	0.941176		FoldX	0	1.6	1.6	0		FoldX	0.906907	1.20032	1.53041	0.906907									17	16	16	17			7	5	5	7			17.9285	16.9325	15.9364	17.9285
p-value	1	0.576298	0.576298	1		p-value	0.347892	0.62848	0.62848	0.347892		p-value	1	0.775357	0.391197	1									131	132	132	131			141	143	143	141			132.472	133.468	134.464	132.472
N	185	185	185	185		N	185	185	185	185		N	188	188	188	188
Group-5,0.8,2	0.307692	0.307692	0.153846	0.230769		Group-5,0.8,2	0	0	0	0		Group-5,0.8,2	0.208333	0.333333	0.0833333	0.25									4.06154	4.06154	2.03077	3.04615			0	0	0	0			5.08333	8.13333	2.03333	6.1
NonGroup	0.113208	0.113208	0.150943	0.132075		NonGroup	0.0188679	0.0188679	0.0188679	0.0188679		NonGroup	0.153061	0.122449	0.183673	0.142857									9.13846	9.13846	11.1692	10.1538			13.2	13.2	13.2	13.2			19.3167	16.2667	22.3667	18.3
FoldX	2.71795	2.71795	1.01923	1.74725		FoldX	0	0	0	0		FoldX	1.36111	2.72222	0.453704	1.75									5.97736	5.97736	7.96981	6.97358			0.996226	0.996226	0.996226	0.996226			14.9388	11.951	17.9265	13.9429
p-value	0.0978876	0.0978876	1	0.399261		p-value	1	1	1	1		p-value	0.542253	0.0264812	0.358301	0.223802									46.8226	46.8226	44.8302	45.8264			51.8038	51.8038	51.8038	51.8038			82.6612	85.649	79.6735	83.6571
N	66	66	66	66		N	66	66	66	66		N	122	122	122	122
Group-5,0.8,3	NA	NA	NA	NA		Group-5,0.8,3	NA	NA	NA	NA		Group-5,0.8,3	0.157895	0.210526	0.157895	0.263158									#VALUE!	#VALUE!	#VALUE!	#VALUE!			#VALUE!	#VALUE!	#VALUE!	#VALUE!			3.03158	4.04211	3.03158	5.05263
NonGroup	0	0	0	0		NonGroup	0	0	0	0		NonGroup	0.168831	0.155844	0.168831	0.142857									#VALUE!	#VALUE!	#VALUE!	#VALUE!			#VALUE!	#VALUE!	#VALUE!	#VALUE!			16.1684	15.1579	16.1684	14.1474
FoldX	NA	NA	NA	NA		FoldX	NA	NA	NA	NA		FoldX	0.935223	1.35088	0.935223	1.84211									0	0	0	0			0	0	0	0			12.9662	11.9688	12.9662	10.9714
p-value	1	1	1	1		p-value	1	1	1	1		p-value	1	0.514252	1	0.299168									2.4	2.4	2.4	2.4			2.4	2.4	2.4	2.4			63.8338	64.8312	63.8338	65.8286
N	3	3	3	3		N	3	3	3	3		N	96	96	96	96
Group-5,0.85,-2	0.114286	0.142857	0.0857143	0.0857143		Group-5,0.85,-2	0.0285714	0.0285714	0.0285714	0.0285714		Group-5,0.85,-2	0.111111	0.138889	0.0277778	0.0833333									4.02286	5.02857	3.01714	3.01714			1.00571	1.00571	1.00571	1.00571			4.08889	5.11111	1.02222	3.06667
NonGroup	0.120567	0.113475	0.12766	0.12766		NonGroup	0.0425532	0.0425532	0.0425532	0.0425532		NonGroup	0.121622	0.114865	0.141892	0.128378									31.1771	30.1714	32.1829	32.1829			34.1943	34.1943	34.1943	34.1943			32.7111	31.6889	35.7778	33.7333
FoldX	0.947899	1.25893	0.671429	0.671429		FoldX	0.671429	0.671429	0.671429	0.671429		FoldX	0.91358	1.20915	0.195767	0.649123									16.9759	15.9773	17.9745	17.9745			5.99149	5.99149	5.99149	5.99149			17.9027	16.9081	20.8865	18.8973
p-value	1	0.57311	0.770626	0.770626		p-value	1	1	1	1		p-value	1	0.774417	0.0824238	0.576041									123.824	124.823	122.826	122.826			134.809	134.809	134.809	134.809			129.297	130.292	126.314	128.303
N	176	176	176	176		N	176	176	176	176		N	184	184	184	184
Group-5,0.85,-1	0.0833333	0.138889	0.0833333	0.0833333		Group-5,0.85,-1	0	0.0277778	0	0		Group-5,0.85,-1	0.0810811	0.108108	0.0540541	0.0810811									3.03333	5.05556	3.03333	3.03333			0	1.01111	0	0			3.03243	4.04324	2.02162	3.03243
NonGroup	0.123288	0.109589	0.123288	0.123288		NonGroup	0.0479452	0.0410959	0.0479452	0.0479452		NonGroup	0.126667	0.12	0.133333	0.126667									33.3667	31.3444	33.3667	33.3667			36.4	35.3889	36.4	36.4			34.3676	33.3568	35.3784	34.3676
FoldX	0.675926	1.26736	0.675926	0.675926		FoldX	0	0.675926	0	0		FoldX	0.640114	0.900901	0.405405	0.640114									17.9507	15.9562	17.9507	17.9507			6.98082	5.98356	6.98082	6.98082			18.9493	17.952	19.9467	18.9493
p-value	0.770768	0.571637	0.770768	0.770768		p-value	0.347978	1	0.347978	0.347978		p-value	0.575751	1	0.257164	0.575751									127.649	129.644	127.649	127.649			138.619	139.616	138.619	138.619			130.651	131.648	129.653	130.651
N	182	182	182	182		N	182	182	182	182		N	187	187	187	187
Group-5,0.85,0	0.0833333	0.138889	0.0833333	0.0833333		Group-5,0.85,0	0	0.0277778	0	0		Group-5,0.85,0	0.0810811	0.108108	0.0540541	0.0810811									3.03333	5.05556	3.03333	3.03333			0	1.01111	0	0			3.03243	4.04324	2.02162	3.03243
NonGroup	0.123288	0.109589	0.123288	0.123288		NonGroup	0.0479452	0.0410959	0.0479452	0.0479452		NonGroup	0.126667	0.12	0.133333	0.126667									33.3667	31.3444	33.3667	33.3667			36.4	35.3889	36.4	36.4			34.3676	33.3568	35.3784	34.3676
FoldX	0.675926	1.26736	0.675926	0.675926		FoldX	0	0.675926	0	0		FoldX	0.640114	0.900901	0.405405	0.640114									17.9507	15.9562	17.9507	17.9507			6.98082	5.98356	6.98082	6.98082			18.9493	17.952	19.9467	18.9493
p-value	0.770768	0.571637	0.770768	0.770768		p-value	0.347978	1	0.347978	0.347978		p-value	0.575751	1	0.257164	0.575751									127.649	129.644	127.649	127.649			138.619	139.616	138.619	138.619			130.651	131.648	129.653	130.651
N	182	182	182	182		N	182	182	182	182		N	187	187	187	187
Group-5,0.85,1	0.0833333	0.138889	0.0833333	0.0833333		Group-5,0.85,1	0	0.0277778	0	0		Group-5,0.85,1	0.0810811	0.108108	0.0540541	0.0810811									3.03333	5.05556	3.03333	3.03333			0	1.01111	0	0			3.03243	4.04324	2.02162	3.03243
NonGroup	0.123288	0.109589	0.123288	0.123288		NonGroup	0.0479452	0.0410959	0.0479452	0.0479452		NonGroup	0.126667	0.12	0.133333	0.126667									33.3667	31.3444	33.3667	33.3667			36.4	35.3889	36.4	36.4			34.3676	33.3568	35.3784	34.3676
FoldX	0.675926	1.26736	0.675926	0.675926		FoldX	0	0.675926	0	0		FoldX	0.640114	0.900901	0.405405	0.640114									17.9507	15.9562	17.9507	17.9507			6.98082	5.98356	6.98082	6.98082			18.9493	17.952	19.9467	18.9493
p-value	0.770768	0.571637	0.770768	0.770768		p-value	0.347978	1	0.347978	0.347978		p-value	0.575751	1	0.257164	0.575751									127.649	129.644	127.649	127.649			138.619	139.616	138.619	138.619			130.651	131.648	129.653	130.651
N	182	182	182	182		N	182	182	182	182		N	187	187	187	187
Group-5,0.85,2	0.25	0.25	0.25	0.166667		Group-5,0.85,2	0	0	0	0		Group-5,0.85,2	0.166667	0.291667	0.208333	0.25									3.15	3.15	3.15	2.1			0	0	0	0			4	7	5	6
NonGroup	0.137255	0.137255	0.137255	0.156863		NonGroup	0.0196078	0.0196078	0.0196078	0.0196078		NonGroup	0.166667	0.135417	0.15625	0.145833									9.45	9.45	9.45	10.5			12.6	12.6	12.6	12.6			20	17	19	18
FoldX	1.82143	1.82143	1.82143	1.0625		FoldX	0	0	0	0		FoldX	1	2.15385	1.33333	1.71429									6.91765	6.91765	6.91765	7.90588			0.988235	0.988235	0.988235	0.988235			16	13	15	14
p-value	0.385519	0.385519	0.385519	1		p-value	1	1	1	1		p-value	1	0.120876	0.547052	0.230197									43.4824	43.4824	43.4824	42.4941			49.4118	49.4118	49.4118	49.4118			80	83	81	82
N	63	63	63	63		N	63	63	63	63		N	120	120	120	120
Group-5,0.85,3	NA	NA	NA	NA		Group-5,0.85,3	NA	NA	NA	NA		Group-5,0.85,3	0.157895	0.210526	0.157895	0.263158									#VALUE!	#VALUE!	#VALUE!	#VALUE!			#VALUE!	#VALUE!	#VALUE!	#VALUE!			3.03158	4.04211	3.03158	5.05263
NonGroup	0	0	0	0		NonGroup	0	0	0	0		NonGroup	0.168831	0.155844	0.168831	0.142857									#VALUE!	#VALUE!	#VALUE!	#VALUE!			#VALUE!	#VALUE!	#VALUE!	#VALUE!			16.1684	15.1579	16.1684	14.1474
FoldX	NA	NA	NA	NA		FoldX	NA	NA	NA	NA		FoldX	0.935223	1.35088	0.935223	1.84211									0	0	0	0			0	0	0	0			12.9662	11.9688	12.9662	10.9714
p-value	1	1	1	1		p-value	1	1	1	1		p-value	1	0.514252	1	0.299168									2.4	2.4	2.4	2.4			2.4	2.4	2.4	2.4			63.8338	64.8312	63.8338	65.8286
N	3	3	3	3		N	3	3	3	3		N	96	96	96	96
Group-5,0.9,-2	0.0666667	0.133333	0.0666667	0.133333		Group-5,0.9,-2	0	0.0333333	0.0666667	0.0333333		Group-5,0.9,-2	0.117647	0.147059	0	0.147059									2.05333	4.10667	2.05333	4.10667			0	1.02667	2.05333	1.02667			4.02353	5.02941	0	5.02941
NonGroup	0.120968	0.104839	0.120968	0.104839		NonGroup	0.0564516	0.0483871	0.0403226	0.0483871		NonGroup	0.116788	0.109489	0.145985	0.109489									28.7467	26.6933	28.7467	26.6933			30.8	29.7733	28.7467	29.7733			30.1765	29.1706	34.2	29.1706
FoldX	0.551111	1.27179	0.551111	1.27179		FoldX	0	0.688889	1.65333	0.688889		FoldX	1.00735	1.34314	0	1.34314									14.9032	12.9161	14.9032	12.9161			6.95484	5.96129	4.96774	5.96129			15.9766	14.9781	19.9708	14.9781
p-value	0.52817	0.745143	0.52817	0.745143		p-value	0.346617	1	0.62256	1		p-value	1	0.554611	0.0146904	0.554611									108.297	110.284	108.297	110.284			116.245	117.239	118.232	117.239			120.823	121.822	116.829	121.822
N	154	154	154	154		N	154	154	154	154		N	171	171	171	171
Group-5,0.9,-1	0.111111	0.111111	0.194444	0.0833333		Group-5,0.9,-1	0	0	0.0833333	0		Group-5,0.9,-1	0.108108	0.0810811	0.108108	0.0810811									4.02222	4.02222	7.03889	3.01667			0	0	3.01667	0			4.04324	3.03243	4.04324	3.03243
NonGroup	0.117241	0.117241	0.0965517	0.124138		NonGroup	0.0482759	0.0482759	0.0275862	0.0482759		NonGroup	0.12	0.126667	0.12	0.126667									32.1778	32.1778	29.1611	33.1833			36.2	36.2	33.1833	36.2			33.3568	34.3676	33.3568	34.3676
FoldX	0.947712	0.947712	2.01389	0.671296		FoldX	0	0	3.02083	0		FoldX	0.900901	0.640114	0.900901	0.640114									16.9766	16.9766	13.9807	17.9752			6.99034	6.99034	3.99448	6.99034			17.952	18.9493	17.952	18.9493
p-value	1	1	0.141392	0.771041		p-value	0.347782	0.347782	0.142208	0.347782		p-value	1	0.575751	1	0.575751									127.823	127.823	130.819	126.825			137.81	137.81	140.806	137.81			131.648	130.651	131.648	130.651
N	181	181	181	181		N	181	181	181	181		N	187	187	187	187
Group-5,0.9,0	0.111111	0.111111	0.194444	0.0833333		Group-5,0.9,0	0	0	0.0833333	0		Group-5,0.9,0	0.108108	0.0810811	0.108108	0.0810811									4.02222	4.02222	7.03889	3.01667			0	0	3.01667	0			4.04324	3.03243	4.04324	3.03243
NonGroup	0.117241	0.117241	0.0965517	0.124138		NonGroup	0.0482759	0.0482759	0.0275862	0.0482759		NonGroup	0.12	0.126667	0.12	0.126667									32.1778	32.1778	29.1611	33.1833			36.2	36.2	33.1833	36.2			33.3568	34.3676	33.3568	34.3676
FoldX	0.947712	0.947712	2.01389	0.671296		FoldX	0	0	3.02083	0		FoldX	0.900901	0.640114	0.900901	0.640114									16.9766	16.9766	13.9807	17.9752			6.99034	6.99034	3.99448	6.99034			17.952	18.9493	17.952	18.9493
p-value	1	1	0.141392	0.771041		p-value	0.347782	0.347782	0.142208	0.347782		p-value	1	0.575751	1	0.575751									127.823	127.823	130.819	126.825			137.81	137.81	140.806	137.81			131.648	130.651	131.648	130.651
N	181	181	181	181		N	181	181	181	181		N	187	187	187	187
Group-5,0.9,1	0.111111	0.111111	0.194444	0.0833333		Group-5,0.9,1	0	0	0.0833333	0		Group-5,0.9,1	0.108108	0.0810811	0.108108	0.0810811									4.02222	4.02222	7.03889	3.01667			0	0	3.01667	0			4.04324	3.03243	4.04324	3.03243
NonGroup	0.117241	0.117241	0.0965517	0.124138		NonGroup	0.0482759	0.0482759	0.0275862	0.0482759		NonGroup	0.12	0.126667	0.12	0.126667									32.1778	32.1778	29.1611	33.1833			36.2	36.2	33.1833	36.2			33.3568	34.3676	33.3568	34.3676
FoldX	0.947712	0.947712	2.01389	0.671296		FoldX	0	0	3.02083	0		FoldX	0.900901	0.640114	0.900901	0.640114									16.9766	16.9766	13.9807	17.9752			6.99034	6.99034	3.99448	6.99034			17.952	18.9493	17.952	18.9493
p-value	1	1	0.141392	0.771041		p-value	0.347782	0.347782	0.142208	0.347782		p-value	1	0.575751	1	0.575751									127.823	127.823	130.819	126.825			137.81	137.81	140.806	137.81			131.648	130.651	131.648	130.651
N	181	181	181	181		N	181	181	181	181		N	187	187	187	187
Group-5,0.9,2	0.181818	0.181818	0.272727	0.181818		Group-5,0.9,2	0	0	0	0		Group-5,0.9,2	0.217391	0.304348	0.130435	0.217391									2.03636	2.03636	3.05455	2.03636			0	0	0	0			5.13043	7.18261	3.07826	5.13043
NonGroup	0.155556	0.155556	0.133333	0.155556		NonGroup	0.0222222	0.0222222	0.0222222	0.0222222		NonGroup	0.147368	0.126316	0.168421	0.147368									9.16364	9.16364	8.14545	9.16364			11.2	11.2	11.2	11.2			18.4696	16.4174	20.5217	18.4696
FoldX	1.16883	1.16883	2.04545	1.16883		FoldX	0	0	0	0		FoldX	1.47516	2.40942	0.774457	1.47516									6.96889	6.96889	5.97333	6.96889			0.995556	0.995556	0.995556	0.995556			13.9116	11.9242	15.8989	13.9116
p-value	1	1	0.357579	1		p-value	1	1	1	1		p-value	0.526278	0.0550376	1	0.526278									37.8311	37.8311	38.8267	37.8311			43.8044	43.8044	43.8044	43.8044			80.4884	82.4758	78.5011	80.4884
N	56	56	56	56		N	56	56	56	56		N	118	118	118	118
Group-5,0.9,3	NA	NA	NA	NA		Group-5,0.9,3	NA	NA	NA	NA		Group-5,0.9,3	0.157895	0.210526	0.157895	0.263158									#VALUE!	#VALUE!	#VALUE!	#VALUE!			#VALUE!	#VALUE!	#VALUE!	#VALUE!			3	4	3	5
NonGroup	0	0	0	0		NonGroup	0	0	0	0		NonGroup	0.171053	0.157895	0.171053	0.144737									#VALUE!	#VALUE!	#VALUE!	#VALUE!			#VALUE!	#VALUE!	#VALUE!	#VALUE!			16	15	16	14
FoldX	NA	NA	NA	NA		FoldX	NA	NA	NA	NA		FoldX	0.923077	1.33333	0.923077	1.81818									0	0	0	0			0	0	0	0			13	12	13	11
p-value	1	1	1	1		p-value	1	1	1	1		p-value	1	0.731843	1	0.301016									1.6	1.6	1.6	1.6			1.6	1.6	1.6	1.6			63	64	63	65
N	2	2	2	2		N	2	2	2	2		N	95	95	95	95
Group-5,0.95,-2	0.0555556	0.111111	0.166667	0.0555556		Group-5,0.95,-2	0	0	0.0555556	0		Group-5,0.95,-2	0.0740741	0.222222	0.037037	0.185185									1.02222	2.04444	3.06667	1.02222			0	0	1.02222	0			2.01481	6.04444	1.00741	5.03704
NonGroup	0.135135	0.121622	0.108108	0.135135		NonGroup	0.0540541	0.0540541	0.0405405	0.0540541		NonGroup	0.146789	0.110092	0.155963	0.119266									17.3778	16.3556	15.3333	17.3778			18.4	18.4	17.3778	18.4			25.1852	21.1556	26.1926	22.163
FoldX	0.411111	0.91358	1.54167	0.411111		FoldX	0	0	1.37037	0		FoldX	0.50463	2.01852	0.237473	1.55271									9.94595	8.95135	7.95676	9.94595			3.97838	3.97838	2.98378	3.97838			15.9706	11.978	16.9688	12.9761
p-value	0.685405	1	0.444832	0.685405		p-value	0.582403	0.582403	1	0.582403		p-value	0.525908	0.199553	0.123522	0.354274									63.6541	64.6486	65.6432	63.6541			69.6216	69.6216	70.6162	69.6216			92.8294	96.822	91.8312	95.8239
N	92	92	92	92		N	92	92	92	92		N	136	136	136	136
Group-5,0.95,-1	0.0967742	0.0967742	0.16129	0.0322581		Group-5,0.95,-1	0	0	0.129032	0		Group-5,0.95,-1	0.142857	0.171429	0.114286	0.0571429									3.05806	3.05806	5.09677	1.01935			0	0	4.07742	0			5.05714	6.06857	4.04571	2.02286
NonGroup	0.11811	0.11811	0.102362	0.133858		NonGroup	0.0551181	0.0551181	0.023622	0.0551181		NonGroup	0.112676	0.105634	0.119718	0.133803									28.5419	28.5419	26.5032	30.5806			31.6	31.6	27.5226	31.6			30.3429	29.3314	31.3543	33.3771
FoldX	0.819355	0.819355	1.57568	0.240987		FoldX	0	0	5.46237	0		FoldX	1.26786	1.62286	0.954622	0.427068									14.9291	14.9291	12.9386	16.9197			6.96693	6.96693	2.98583	6.96693			15.9549	14.9577	16.9521	18.9465
p-value	1	1	0.352818	0.202517		p-value	0.346662	0.346662	0.0280257	0.346662		p-value	0.570994	0.378887	1	0.257875									111.471	111.471	113.461	109.48			119.433	119.433	123.414	119.433			125.645	126.642	124.648	122.654
N	158	158	158	158		N	158	158	158	158		N	177	177	177	177
Group-5,0.95,0	0.0967742	0.0967742	0.16129	0.0322581		Group-5,0.95,0	0	0	0.129032	0		Group-5,0.95,0	0.142857	0.171429	0.114286	0.0571429									3.05806	3.05806	5.09677	1.01935			0	0	4.07742	0			5.05714	6.06857	4.04571	2.02286
NonGroup	0.11811	0.11811	0.102362	0.133858		NonGroup	0.0551181	0.0551181	0.023622	0.0551181		NonGroup	0.112676	0.105634	0.119718	0.133803									28.5419	28.5419	26.5032	30.5806			31.6	31.6	27.5226	31.6			30.3429	29.3314	31.3543	33.3771
FoldX	0.819355	0.819355	1.57568	0.240987		FoldX	0	0	5.46237	0		FoldX	1.26786	1.62286	0.954622	0.427068									14.9291	14.9291	12.9386	16.9197			6.96693	6.96693	2.98583	6.96693			15.9549	14.9577	16.9521	18.9465
p-value	1	1	0.352818	0.202517		p-value	0.346662	0.346662	0.0280257	0.346662		p-value	0.570994	0.378887	1	0.257875									111.471	111.471	113.461	109.48			119.433	119.433	123.414	119.433			125.645	126.642	124.648	122.654
N	158	158	158	158		N	158	158	158	158		N	177	177	177	177
Group-5,0.95,1	0.0967742	0.0967742	0.16129	0.0322581		Group-5,0.95,1	0	0	0.129032	0		Group-5,0.95,1	0.142857	0.171429	0.114286	0.0571429									3.05806	3.05806	5.09677	1.01935			0	0	4.07742	0			5.05714	6.06857	4.04571	2.02286
NonGroup	0.11811	0.11811	0.102362	0.133858		NonGroup	0.0551181	0.0551181	0.023622	0.0551181		NonGroup	0.112676	0.105634	0.119718	0.133803									28.5419	28.5419	26.5032	30.5806			31.6	31.6	27.5226	31.6			30.3429	29.3314	31.3543	33.3771
FoldX	0.819355	0.819355	1.57568	0.240987		FoldX	0	0	5.46237	0		FoldX	1.26786	1.62286	0.954622	0.427068									14.9291	14.9291	12.9386	16.9197			6.96693	6.96693	2.98583	6.96693			15.9549	14.9577	16.9521	18.9465
p-value	1	1	0.352818	0.202517		p-value	0.346662	0.346662	0.0280257	0.346662		p-value	0.570994	0.378887	1	0.257875									111.471	111.471	113.461	109.48			119.433	119.433	123.414	119.433			125.645	126.642	124.648	122.654
N	158	158	158	158		N	158	158	158	158		N	177	177	177	177
Group-5,0.95,2	0.25	0.25	0	0.125		Group-5,0.95,2	0	0	0	0		Group-5,0.95,2	0.181818	0.272727	0.0909091	0.181818									2.1	2.1	0	1.05			0	0	0	0			4	6	2	4
NonGroup	0.147059	0.147059	0.205882	0.176471		NonGroup	0.0294118	0.0294118	0.0294118	0.0294118		NonGroup	0.170455	0.147727	0.193182	0.170455									6.3	6.3	8.4	7.35			8.4	8.4	8.4	8.4			18	16	20	18
FoldX	1.7	1.7	0	0.708333		FoldX	0	0	0	0		FoldX	1.06667	1.84615	0.470588	1.06667									4.94118	4.94118	6.91765	5.92941			0.988235	0.988235	0.988235	0.988235			15	13	17	15
p-value	0.60119	0.60119	0.312396	1		p-value	1	1	1	1		p-value	1	0.206714	0.353383	1									28.6588	28.6588	26.6824	27.6706			32.6118	32.6118	32.6118	32.6118			73	75	71	73
N	42	42	42	42		N	42	42	42	42		N	110	110	110	110
Group-6,0.8,-2	0.108108	0.162162	0.027027	0.108108		Group-6,0.8,-2	0.027027	0.027027	0	0.027027		Group-6,0.8,-2	0.108108	0.135135	0.027027	0.108108									4	6	1	4			1	1	0	1			4.08649	5.10811	1.02162	4.08649
NonGroup	0.121622	0.108108	0.141892	0.121622		NonGroup	0.0405405	0.0405405	0.0472973	0.0405405		NonGroup	0.118421	0.111842	0.138158	0.118421									33	31	36	33			36	36	37	36			33.7135	32.6919	36.7784	33.7135
FoldX	0.888889	1.5	0.190476	0.888889		FoldX	0.666667	0.666667	0	0.666667		FoldX	0.912913	1.20827	0.195624	0.912913									18	16	21	18			6	6	7	6			17.9053	16.9105	20.8895	17.9053
p-value	1	0.395672	0.0837322	1		p-value	1	1	0.347892	1		p-value	1	0.774843	0.0829903	1									130	132	127	130			142	142	141	142			133.295	134.289	130.311	133.295
N	185	185	185	185		N	185	185	185	185		N	189	189	189	189
Group-6,0.8,-1	0.0555556	0.166667	0.111111	0.0833333		Group-6,0.8,-1	0	0.0555556	0.0833333	0.0277778		Group-6,0.8,-1	0.0540541	0.162162	0.135135	0.0810811									2	6	4	3			0	2	3	1			2	6	5	3
NonGroup	0.125	0.0972222	0.111111	0.118056		NonGroup	0.0486111	0.0347222	0.0277778	0.0416667		NonGroup	0.135135	0.108108	0.114865	0.128378									34	30	32	33			36	34	33	35			35	31	32	34
FoldX	0.444444	1.71429	1	0.705882		FoldX	0	1.6	3	0.666667		FoldX	0.4	1.5	1.17647	0.631579									18	14	16	17			7	5	4	6			20	16	17	19
p-value	0.373821	0.242365	1	0.768635		p-value	0.347613	0.628353	0.144092	1		p-value	0.25686	0.395672	0.777151	0.575056									126	130	128	127			137	139	140	138			128	132	131	129
N	180	180	180	180		N	180	180	180	180		N	185	185	185	185
Group-6,0.8,0	0.0555556	0.166667	0.111111	0.0833333		Group-6,0.8,0	0	0.0555556	0.0833333	0.0277778		Group-6,0.8,0	0.0540541	0.162162	0.135135	0.0810811									2	6	4	3			0	2	3	1			2	6	5	3
NonGroup	0.125	0.0972222	0.111111	0.118056		NonGroup	0.0486111	0.0347222	0.0277778	0.0416667		NonGroup	0.135135	0.108108	0.114865	0.128378									34	30	32	33			36	34	33	35			35	31	32	34
FoldX	0.444444	1.71429	1	0.705882		FoldX	0	1.6	3	0.666667		FoldX	0.4	1.5	1.17647	0.631579									18	14	16	17			7	5	4	6			20	16	17	19
p-value	0.373821	0.242365	1	0.768635		p-value	0.347613	0.628353	0.144092	1		p-value	0.25686	0.395672	0.777151	0.575056									126	130	128	127			137	139	140	138			128	132	131	129
N	180	180	180	180		N	180	180	180	180		N	185	185	185	185
Group-6,0.8,1	0.0555556	0.166667	0.111111	0.0833333		Group-6,0.8,1	0	0.0555556	0.0833333	0.0277778		Group-6,0.8,1	0.0540541	0.162162	0.135135	0.0810811									2	6	4	3			0	2	3	1			2	6	5	3
NonGroup	0.125	0.0972222	0.111111	0.118056		NonGroup	0.0486111	0.0347222	0.0277778	0.0416667		NonGroup	0.135135	0.108108	0.114865	0.128378									34	30	32	33			36	34	33	35			35	31	32	34
FoldX	0.444444	1.71429	1	0.705882		FoldX	0	1.6	3	0.666667		FoldX	0.4	1.5	1.17647	0.631579									18	14	16	17			7	5	4	6			20	16	17	19
p-value	0.373821	0.242365	1	0.768635		p-value	0.347613	0.628353	0.144092	1		p-value	0.25686	0.395672	0.777151	0.575056									126	130	128	127			137	139	140	138			128	132	131	129
N	180	180	180	180		N	180	180	180	180		N	185	185	185	185
Group-6,0.8,2	0.166667	0.333333	0	0.5		Group-6,0.8,2	0	0	0	0		Group-6,0.8,2	0.190476	0.333333	0	0.238095									1.03333	2.06667	0	3.1			0	0	0	0			4.11429	7.2	0	5.14286
NonGroup	0.12	0.08	0.16	0.04		NonGroup	0.04	0.04	0.04	0.04		NonGroup	0.149425	0.114943	0.195402	0.137931									5.16667	4.13333	6.2	3.1			6.2	6.2	6.2	6.2			17.4857	14.4	21.6	16.4571
FoldX	1.38889	4.16667	0	12.5		FoldX	0	0	0	0		FoldX	1.27473	2.9	0	1.72619									2.976	1.984	3.968	0.992			0.992	0.992	0.992	0.992			12.9103	9.93103	16.8828	11.9172
p-value	1	0.159383	0.561417	0.0163674		p-value	1	1	1	1		p-value	0.738849	0.0213829	0.0393424	0.315843									21.824	22.816	20.832	23.808			23.808	23.808	23.808	23.808			73.4897	76.469	69.5172	74.4828
N	31	31	31	31		N	31	31	31	31		N	108	108	108	108
Group-6,0.8,3	NA	NA	NA	NA		Group-6,0.8,3	NA	NA	NA	NA		Group-6,0.8,3	0.157895	0.210526	0.157895	0.263158									#VALUE!	#VALUE!	#VALUE!	#VALUE!			#VALUE!	#VALUE!	#VALUE!	#VALUE!			3	4	3	5
NonGroup	0	0	0	0		NonGroup	0	0	0	0		NonGroup	0.171053	0.157895	0.171053	0.144737									#VALUE!	#VALUE!	#VALUE!	#VALUE!			#VALUE!	#VALUE!	#VALUE!	#VALUE!			16	15	16	14
FoldX	NA	NA	NA	NA		FoldX	NA	NA	NA	NA		FoldX	0.923077	1.33333	0.923077	1.81818									0	0	0	0			0	0	0	0			13	12	13	11
p-value	1	1	1	1		p-value	1	1	1	1		p-value	1	0.731843	1	0.301016									1.6	1.6	1.6	1.6			1.6	1.6	1.6	1.6			63	64	63	65
N	2	2	2	2		N	2	2	2	2		N	95	95	95	95
Group-6,0.85,-2	0.114286	0.142857	0.0857143	0.0857143		Group-6,0.85,-2	0.0285714	0.0285714	0.0285714	0.0285714		Group-6,0.85,-2	0.138889	0.138889	0.0277778	0.111111									4.02286	5.02857	3.01714	3.01714			1.00571	1.00571	1.00571	1.00571			5.11111	5.11111	1.02222	4.08889
NonGroup	0.120567	0.113475	0.12766	0.12766		NonGroup	0.0425532	0.0425532	0.0425532	0.0425532		NonGroup	0.114865	0.114865	0.141892	0.121622									31.1771	30.1714	32.1829	32.1829			34.1943	34.1943	34.1943	34.1943			31.6889	31.6889	35.7778	32.7111
FoldX	0.947899	1.25893	0.671429	0.671429		FoldX	0.671429	0.671429	0.671429	0.671429		FoldX	1.20915	1.20915	0.195767	0.91358									16.9759	15.9773	17.9745	17.9745			5.99149	5.99149	5.99149	5.99149			16.9081	16.9081	20.8865	17.9027
p-value	1	0.57311	0.770626	0.770626		p-value	1	1	1	1		p-value	0.774417	0.774417	0.0824238	1									123.824	124.823	122.826	122.826			134.809	134.809	134.809	134.809			130.292	130.292	126.314	129.297
N	176	176	176	176		N	176	176	176	176		N	184	184	184	184
Group-6,0.85,-1	0.0882353	0.147059	0.117647	0.0882353		Group-6,0.85,-1	0	0.0294118	0.0588235	0		Group-6,0.85,-1	0.0833333	0.111111	0.0555556	0.0833333									3.07059	5.11765	4.09412	3.07059			0	1.02353	2.04706	0			3.05	4.06667	2.03333	3.05
NonGroup	0.121429	0.107143	0.114286	0.121429		NonGroup	0.05	0.0428571	0.0357143	0.05		NonGroup	0.129252	0.122449	0.136054	0.129252									31.7294	29.6824	30.7059	31.7294			34.8	33.7765	32.7529	34.8			33.55	32.5333	34.5667	33.55
FoldX	0.726644	1.37255	1.02941	0.726644		FoldX	0	0.686275	1.64706	0		FoldX	0.644737	0.907407	0.408333	0.644737									16.9029	14.9143	15.9086	16.9029			6.96	5.96571	4.97143	6.96			18.9224	17.9265	19.9184	18.9224
p-value	0.768225	0.550084	1	0.768225		p-value	0.347907	1	0.623793	0.347907		p-value	0.575509	1	0.256577	0.575509									122.297	124.286	123.291	122.297			132.24	133.234	134.229	132.24			127.478	128.473	126.482	127.478
N	174	174	174	174		N	174	174	174	174		N	183	183	183	183
Group-6,0.85,0	0.0882353	0.147059	0.117647	0.0882353		Group-6,0.85,0	0	0.0294118	0.0588235	0		Group-6,0.85,0	0.0833333	0.111111	0.0555556	0.0833333									3.07059	5.11765	4.09412	3.07059			0	1.02353	2.04706	0			3.05	4.06667	2.03333	3.05
NonGroup	0.121429	0.107143	0.114286	0.121429		NonGroup	0.05	0.0428571	0.0357143	0.05		NonGroup	0.129252	0.122449	0.136054	0.129252									31.7294	29.6824	30.7059	31.7294			34.8	33.7765	32.7529	34.8			33.55	32.5333	34.5667	33.55
FoldX	0.726644	1.37255	1.02941	0.726644		FoldX	0	0.686275	1.64706	0		FoldX	0.644737	0.907407	0.408333	0.644737									16.9029	14.9143	15.9086	16.9029			6.96	5.96571	4.97143	6.96			18.9224	17.9265	19.9184	18.9224
p-value	0.768225	0.550084	1	0.768225		p-value	0.347907	1	0.623793	0.347907		p-value	0.575509	1	0.256577	0.575509									122.297	124.286	123.291	122.297			132.24	133.234	134.229	132.24			127.478	128.473	126.482	127.478
N	174	174	174	174		N	174	174	174	174		N	183	183	183	183
Group-6,0.85,1	0.0882353	0.147059	0.117647	0.0882353		Group-6,0.85,1	0	0.0294118	0.0588235	0		Group-6,0.85,1	0.0833333	0.111111	0.0555556	0.0833333									3.07059	5.11765	4.09412	3.07059			0	1.02353	2.04706	0			3.05	4.06667	2.03333	3.05
NonGroup	0.121429	0.107143	0.114286	0.121429		NonGroup	0.05	0.0428571	0.0357143	0.05		NonGroup	0.129252	0.122449	0.136054	0.129252									31.7294	29.6824	30.7059	31.7294			34.8	33.7765	32.7529	34.8			33.55	32.5333	34.5667	33.55
FoldX	0.726644	1.37255	1.02941	0.726644		FoldX	0	0.686275	1.64706	0		FoldX	0.644737	0.907407	0.408333	0.644737									16.9029	14.9143	15.9086	16.9029			6.96	5.96571	4.97143	6.96			18.9224	17.9265	19.9184	18.9224
p-value	0.768225	0.550084	1	0.768225		p-value	0.347907	1	0.623793	0.347907		p-value	0.575509	1	0.256577	0.575509									122.297	124.286	123.291	122.297			132.24	133.234	134.229	132.24			127.478	128.473	126.482	127.478
N	174	174	174	174		N	174	174	174	174		N	183	183	183	183
Group-6,0.85,2	0.166667	0.333333	0	0.333333		Group-6,0.85,2	0	0	0	0		Group-6,0.85,2	0.190476	0.333333	0	0.238095									1	2	0	2			0	0	0	0			4.07619	7.13333	0	5.09524
NonGroup	0.125	0.0833333	0.166667	0.0833333		NonGroup	0.0416667	0.0416667	0.0416667	0.0416667		NonGroup	0.151163	0.116279	0.197674	0.139535									5	4	6	4			6	6	6	6			17.3238	14.2667	21.4	16.3048
FoldX	1.33333	4	0	4		FoldX	0	0	0	0		FoldX	1.26007	2.86667	0	1.70635									3	2	4	2			1	1	1	1			12.9395	9.95349	16.9209	11.9442
p-value	1	0.16913	0.556869	0.16913		p-value	1	1	1	1		p-value	0.739937	0.0396824	0.0219426	0.318399									21	22	20	22			23	23	23	23			72.6605	75.6465	68.6791	73.6558
N	30	30	30	30		N	30	30	30	30		N	107	107	107	107
Group-6,0.85,3	NA	NA	NA	NA		Group-6,0.85,3	NA	NA	NA	NA		Group-6,0.85,3	0.157895	0.210526	0.157895	0.263158									#VALUE!	#VALUE!	#VALUE!	#VALUE!			#VALUE!	#VALUE!	#VALUE!	#VALUE!			3	4	3	5
NonGroup	0	0	0	0		NonGroup	0	0	0	0		NonGroup	0.171053	0.157895	0.171053	0.144737									#VALUE!	#VALUE!	#VALUE!	#VALUE!			#VALUE!	#VALUE!	#VALUE!	#VALUE!			16	15	16	14
FoldX	NA	NA	NA	NA		FoldX	NA	NA	NA	NA		FoldX	0.923077	1.33333	0.923077	1.81818									0	0	0	0			0	0	0	0			13	12	13	11
p-value	1	1	1	1		p-value	1	1	1	1		p-value	1	0.731843	1	0.301016									1.6	1.6	1.6	1.6			1.6	1.6	1.6	1.6			63	64	63	65
N	2	2	2	2		N	2	2	2	2		N	95	95	95	95
Group-6,0.9,-2	0.0666667	0.133333	0.0666667	0.133333		Group-6,0.9,-2	0	0.0333333	0.0666667	0.0333333		Group-6,0.9,-2	0.117647	0.147059	0	0.147059									2.05333	4.10667	2.05333	4.10667			0	1.02667	2.05333	1.02667			4.02353	5.02941	0	5.02941
NonGroup	0.120968	0.104839	0.120968	0.104839		NonGroup	0.0564516	0.0483871	0.0403226	0.0483871		NonGroup	0.116788	0.109489	0.145985	0.109489									28.7467	26.6933	28.7467	26.6933			30.8	29.7733	28.7467	29.7733			30.1765	29.1706	34.2	29.1706
FoldX	0.551111	1.27179	0.551111	1.27179		FoldX	0	0.688889	1.65333	0.688889		FoldX	1.00735	1.34314	0	1.34314									14.9032	12.9161	14.9032	12.9161			6.95484	5.96129	4.96774	5.96129			15.9766	14.9781	19.9708	14.9781
p-value	0.52817	0.745143	0.52817	0.745143		p-value	0.346617	1	0.62256	1		p-value	1	0.554611	0.0146904	0.554611									108.297	110.284	108.297	110.284			116.245	117.239	118.232	117.239			120.823	121.822	116.829	121.822
N	154	154	154	154		N	154	154	154	154		N	171	171	171	171
Group-6,0.9,-1	0.0909091	0.0909091	0.0909091	0.0909091		Group-6,0.9,-1	0	0	0.030303	0		Group-6,0.9,-1	0.111111	0.138889	0.0555556	0.0833333									3.07273	3.07273	3.07273	3.07273			0	0	1.02424	0			4.04444	5.05556	2.02222	3.03333
NonGroup	0.125	0.125	0.125	0.125		NonGroup	0.0514706	0.0514706	0.0441176	0.0514706		NonGroup	0.123288	0.116438	0.136986	0.130137									30.7273	30.7273	30.7273	30.7273			33.8	33.8	32.7758	33.8			32.3556	31.3444	34.3778	33.3667
FoldX	0.727273	0.727273	0.727273	0.727273		FoldX	0	0	0.686869	0		FoldX	0.901235	1.19281	0.405556	0.640351									16.9	16.9	16.9	16.9			6.95882	6.95882	5.96471	6.95882			17.9507	16.9534	19.9452	18.9479
p-value	0.767789	0.767789	0.767789	0.767789		p-value	0.347614	0.347614	1	0.347614		p-value	1	0.775514	0.256284	0.575043									118.3	118.3	118.3	118.3			128.241	128.241	129.235	128.241			127.649	128.647	125.655	126.652
N	169	169	169	169		N	169	169	169	169		N	182	182	182	182
Group-6,0.9,0	0.0909091	0.0909091	0.0909091	0.0909091		Group-6,0.9,0	0	0	0.030303	0		Group-6,0.9,0	0.111111	0.138889	0.0555556	0.0833333									3.07273	3.07273	3.07273	3.07273			0	0	1.02424	0			4.04444	5.05556	2.02222	3.03333
NonGroup	0.125	0.125	0.125	0.125		NonGroup	0.0514706	0.0514706	0.0441176	0.0514706		NonGroup	0.123288	0.116438	0.136986	0.130137									30.7273	30.7273	30.7273	30.7273			33.8	33.8	32.7758	33.8			32.3556	31.3444	34.3778	33.3667
FoldX	0.727273	0.727273	0.727273	0.727273		FoldX	0	0	0.686869	0		FoldX	0.901235	1.19281	0.405556	0.640351									16.9	16.9	16.9	16.9			6.95882	6.95882	5.96471	6.95882			17.9507	16.9534	19.9452	18.9479
p-value	0.767789	0.767789	0.767789	0.767789		p-value	0.347614	0.347614	1	0.347614		p-value	1	0.775514	0.256284	0.575043									118.3	118.3	118.3	118.3			128.241	128.241	129.235	128.241			127.649	128.647	125.655	126.652
N	169	169	169	169		N	169	169	169	169		N	182	182	182	182
Group-6,0.9,1	0.0909091	0.0909091	0.0909091	0.0909091		Group-6,0.9,1	0	0	0.030303	0		Group-6,0.9,1	0.111111	0.138889	0.0555556	0.0833333									3.07273	3.07273	3.07273	3.07273			0	0	1.02424	0			4.04444	5.05556	2.02222	3.03333
NonGroup	0.125	0.125	0.125	0.125		NonGroup	0.0514706	0.0514706	0.0441176	0.0514706		NonGroup	0.123288	0.116438	0.136986	0.130137									30.7273	30.7273	30.7273	30.7273			33.8	33.8	32.7758	33.8			32.3556	31.3444	34.3778	33.3667
FoldX	0.727273	0.727273	0.727273	0.727273		FoldX	0	0	0.686869	0		FoldX	0.901235	1.19281	0.405556	0.640351									16.9	16.9	16.9	16.9			6.95882	6.95882	5.96471	6.95882			17.9507	16.9534	19.9452	18.9479
p-value	0.767789	0.767789	0.767789	0.767789		p-value	0.347614	0.347614	1	0.347614		p-value	1	0.775514	0.256284	0.575043									118.3	118.3	118.3	118.3			128.241	128.241	129.235	128.241			127.649	128.647	125.655	126.652
N	169	169	169	169		N	169	169	169	169		N	182	182	182	182
Group-6,0.9,2	0.2	0	0.2	0		Group-6,0.9,2	0	0	0	0		Group-6,0.9,2	0.238095	0.333333	0.142857	0.285714									1.04	0	1.04	0			0	0	0	0			5.04762	7.06667	3.02857	6.05714
NonGroup	0.142857	0.190476	0.142857	0.190476		NonGroup	0.047619	0.047619	0.047619	0.047619		NonGroup	0.141176	0.117647	0.164706	0.129412									4.16	5.2	4.16	5.2			5.2	5.2	5.2	5.2			16.1524	14.1333	18.1714	15.1429
FoldX	1.4	0	1.4	0		FoldX	0	0	0	0		FoldX	1.68651	2.83333	0.867347	2.20779									2.97143	3.9619	2.97143	3.9619			0.990476	0.990476	0.990476	0.990476			11.9718	9.97647	13.9671	10.9741
p-value	1	0.555184	1	0.555184		p-value	1	1	1	1		p-value	0.321191	0.0401107	1	0.0994141									17.8286	16.8381	17.8286	16.8381			19.8095	19.8095	19.8095	19.8095			72.8282	74.8235	70.8329	73.8259
N	26	26	26	26		N	26	26	26	26		N	106	106	106	106
Group-6,0.9,3	NA	NA	NA	NA		Group-6,0.9,3	NA	NA	NA	NA		Group-6,0.9,3	0.157895	0.210526	0.157895	0.263158									#VALUE!	#VALUE!	#VALUE!	#VALUE!			#VALUE!	#VALUE!	#VALUE!	#VALUE!			3	4	3	5
NonGroup	0	0	0	0		NonGroup	0	0	0	0		NonGroup	0.171053	0.157895	0.171053	0.144737									#VALUE!	#VALUE!	#VALUE!	#VALUE!			#VALUE!	#VALUE!	#VALUE!	#VALUE!			16	15	16	14
FoldX	NA	NA	NA	NA		FoldX	NA	NA	NA	NA		FoldX	0.923077	1.33333	0.923077	1.81818									0	0	0	0			0	0	0	0			13	12	13	11
p-value	1	1	1	1		p-value	1	1	1	1		p-value	1	0.731843	1	0.301016									1.6	1.6	1.6	1.6			1.6	1.6	1.6	1.6			63	64	63	65
N	2	2	2	2		N	2	2	2	2		N	95	95	95	95
Group-6,0.95,-2	0.0588235	0.117647	0.176471	0.0588235		Group-6,0.95,-2	0	0	0.0588235	0		Group-6,0.95,-2	0.0740741	0.222222	0.037037	0.185185									1.04706	2.09412	3.14118	1.04706			0	0	1.04706	0			2	6	1	5
NonGroup	0.125	0.111111	0.0972222	0.125		NonGroup	0.0555556	0.0555556	0.0416667	0.0555556		NonGroup	0.148148	0.111111	0.157407	0.12037									16.7529	15.7059	14.6588	16.7529			17.8	17.8	16.7529	17.8			25	21	26	22
FoldX	0.470588	1.05882	1.81513	0.470588		FoldX	0	0	1.41176	0		FoldX	0.5	2	0.235294	1.53846									8.9	7.91111	6.92222	8.9			3.95556	3.95556	2.96667	3.95556			16	12	17	13
p-value	0.679886	1	0.39534	0.679886		p-value	1	1	0.578646	1		p-value	0.526344	0.200512	0.12253	0.357566									62.3	63.2889	64.2778	62.3			67.2444	67.2444	68.2333	67.2444			92	96	91	95
N	89	89	89	89		N	89	89	89	89		N	135	135	135	135
Group-6,0.95,-1	0.111111	0.185185	0.0740741	0.037037		Group-6,0.95,-1	0	0.037037	0.0740741	0		Group-6,0.95,-1	0.121212	0.121212	0.0606061	0.030303									3.02222	5.03704	2.01481	1.00741			0	1.00741	2.01481	0			4.02424	4.02424	2.01212	1.00606
NonGroup	0.12844	0.110092	0.137615	0.146789		NonGroup	0.0642202	0.0550459	0.0458716	0.0642202		NonGroup	0.12782	0.12782	0.142857	0.150376									24.1778	22.163	25.1852	26.1926			27.2	26.1926	25.1852	27.2			29.1758	29.1758	31.1879	32.1939
FoldX	0.865079	1.6821	0.538272	0.252315		FoldX	0	0.67284	1.61481	0		FoldX	0.948307	0.948307	0.424242	0.201515									13.9743	11.978	14.9725	15.9706			6.98716	5.98899	4.99083	6.98716			16.9744	16.9744	18.9714	19.9699
p-value	1	0.330366	0.523505	0.19328		p-value	0.344391	1	0.625366	0.344391		p-value	1	1	0.254969	0.0793604									94.8257	96.822	93.8275	92.8294			101.813	102.811	103.809	101.813			115.826	115.826	113.829	112.83
N	136	136	136	136		N	136	136	136	136		N	166	166	166	166
Group-6,0.95,0	0.111111	0.185185	0.0740741	0.037037		Group-6,0.95,0	0	0.037037	0.0740741	0		Group-6,0.95,0	0.121212	0.121212	0.0606061	0.030303									3.02222	5.03704	2.01481	1.00741			0	1.00741	2.01481	0			4.02424	4.02424	2.01212	1.00606
NonGroup	0.12844	0.110092	0.137615	0.146789		NonGroup	0.0642202	0.0550459	0.0458716	0.0642202		NonGroup	0.12782	0.12782	0.142857	0.150376									24.1778	22.163	25.1852	26.1926			27.2	26.1926	25.1852	27.2			29.1758	29.1758	31.1879	32.1939
FoldX	0.865079	1.6821	0.538272	0.252315		FoldX	0	0.67284	1.61481	0		FoldX	0.948307	0.948307	0.424242	0.201515									13.9743	11.978	14.9725	15.9706			6.98716	5.98899	4.99083	6.98716			16.9744	16.9744	18.9714	19.9699
p-value	1	0.330366	0.523505	0.19328		p-value	0.344391	1	0.625366	0.344391		p-value	1	1	0.254969	0.0793604									94.8257	96.822	93.8275	92.8294			101.813	102.811	103.809	101.813			115.826	115.826	113.829	112.83
N	136	136	136	136		N	136	136	136	136		N	166	166	166	166
Group-6,0.95,1	0.111111	0.185185	0.0740741	0.037037		Group-6,0.95,1	0	0.037037	0.0740741	0		Group-6,0.95,1	0.121212	0.121212	0.0606061	0.030303									3.02222	5.03704	2.01481	1.00741			0	1.00741	2.01481	0			4.02424	4.02424	2.01212	1.00606
NonGroup	0.12844	0.110092	0.137615	0.146789		NonGroup	0.0642202	0.0550459	0.0458716	0.0642202		NonGroup	0.12782	0.12782	0.142857	0.150376									24.1778	22.163	25.1852	26.1926			27.2	26.1926	25.1852	27.2			29.1758	29.1758	31.1879	32.1939
FoldX	0.865079	1.6821	0.538272	0.252315		FoldX	0	0.67284	1.61481	0		FoldX	0.948307	0.948307	0.424242	0.201515									13.9743	11.978	14.9725	15.9706			6.98716	5.98899	4.99083	6.98716			16.9744	16.9744	18.9714	19.9699
p-value	1	0.330366	0.523505	0.19328		p-value	0.344391	1	0.625366	0.344391		p-value	1	1	0.254969	0.0793604									94.8257	96.822	93.8275	92.8294			101.813	102.811	103.809	101.813			115.826	115.826	113.829	112.83
N	136	136	136	136		N	136	136	136	136		N	166	166	166	166
Group-6,0.95,2	0.5	0.5	0.5	0.5		Group-6,0.95,2	0	0	0	0		Group-6,0.95,2	0.2	0.3	0.15	0.3									1.4	1.4	1.4	1.4			0	0	0	0			4	6	3	6
NonGroup	0.0833333	0.0833333	0.0833333	0.0833333		NonGroup	0.0833333	0.0833333	0.0833333	0.0833333		NonGroup	0.15	0.125	0.1625	0.125									1.4	1.4	1.4	1.4			2.8	2.8	2.8	2.8			16	14	17	14
FoldX	6	6	6	6		FoldX	0	0	0	0		FoldX	1.33333	2.4	0.923077	2.4									0.933333	0.933333	0.933333	0.933333			0.933333	0.933333	0.933333	0.933333			12	10	13	10
p-value	0.274725	0.274725	0.274725	0.274725		p-value	1	1	1	1		p-value	0.733066	0.0839597	1	0.0839597									10.2667	10.2667	10.2667	10.2667			10.2667	10.2667	10.2667	10.2667			68	70	67	70
N	14	14	14	14		N	14	14	14	14		N	100	100	100	100
Group-7,0.8,-2	0.135135	0.135135	0.027027	0.108108		Group-7,0.8,-2	0.027027	0	0	0.027027		Group-7,0.8,-2	0.135135	0.162162	0.027027	0.135135									5	5	1	4			1	0	0	1			5.10811	6.12973	1.02162	5.10811
NonGroup	0.114865	0.114865	0.141892	0.121622		NonGroup	0.0405405	0.0472973	0.0472973	0.0405405		NonGroup	0.111842	0.105263	0.138158	0.111842									32	32	36	33			36	37	37	36			32.6919	31.6703	36.7784	32.6919
FoldX	1.17647	1.17647	0.190476	0.888889		FoldX	0.666667	0	0	0.666667		FoldX	1.20827	1.54054	0.195624	1.20827									17	17	21	18			6	7	7	6			16.9105	15.9158	20.8895	16.9105
p-value	0.777151	0.777151	0.0837322	1		p-value	1	0.347892	0.347892	1		p-value	0.774843	0.389887	0.0829903	0.774843									131	131	127	130			142	141	141	142			134.289	135.284	130.311	134.289
N	185	185	185	185		N	185	185	185	185		N	189	189	189	189
Group-7,0.8,-1	0.0625	0.15625	0.09375	0.09375		Group-7,0.8,-1	0	0.0625	0.0625	0.03125		Group-7,0.8,-1	0.0882353	0.176471	0.117647	0.0882353									2.025	5.0625	3.0375	3.0375			0	2.025	2.025	1.0125			3.07059	6.14118	4.09412	3.07059
NonGroup	0.130769	0.107692	0.123077	0.123077		NonGroup	0.0538462	0.0384615	0.0384615	0.0461538		NonGroup	0.128571	0.107143	0.121429	0.128571									30.375	27.3375	29.3625	29.3625			32.4	30.375	30.375	31.3875			31.7294	28.6588	30.7059	31.7294
FoldX	0.477941	1.45089	0.761719	0.761719		FoldX	0	1.625	1.625	0.677083		FoldX	0.686275	1.64706	0.968858	0.686275									16.9477	13.9569	15.9508	15.9508			6.97846	4.98462	4.98462	5.98154			17.8971	14.9143	16.9029	17.8971
p-value	0.370527	0.538387	0.768194	0.768194		p-value	0.346745	0.625427	0.625427	1		p-value	0.769464	0.2542	1	0.769464									112.652	115.643	113.649	113.649			122.622	124.615	124.615	123.618			121.303	124.286	122.297	121.303
N	162	162	162	162		N	162	162	162	162		N	174	174	174	174
Group-7,0.8,0	0.0625	0.15625	0.09375	0.09375		Group-7,0.8,0	0	0.0625	0.0625	0.03125		Group-7,0.8,0	0.0882353	0.176471	0.117647	0.0882353									2.025	5.0625	3.0375	3.0375			0	2.025	2.025	1.0125			3.07059	6.14118	4.09412	3.07059
NonGroup	0.130769	0.107692	0.123077	0.123077		NonGroup	0.0538462	0.0384615	0.0384615	0.0461538		NonGroup	0.128571	0.107143	0.121429	0.128571									30.375	27.3375	29.3625	29.3625			32.4	30.375	30.375	31.3875			31.7294	28.6588	30.7059	31.7294
FoldX	0.477941	1.45089	0.761719	0.761719		FoldX	0	1.625	1.625	0.677083		FoldX	0.686275	1.64706	0.968858	0.686275									16.9477	13.9569	15.9508	15.9508			6.97846	4.98462	4.98462	5.98154			17.8971	14.9143	16.9029	17.8971
p-value	0.370527	0.538387	0.768194	0.768194		p-value	0.346745	0.625427	0.625427	1		p-value	0.769464	0.2542	1	0.769464									112.652	115.643	113.649	113.649			122.622	124.615	124.615	123.618			121.303	124.286	122.297	121.303
N	162	162	162	162		N	162	162	162	162		N	174	174	174	174
Group-7,0.8,1	0.0625	0.15625	0.09375	0.09375		Group-7,0.8,1	0	0.0625	0.0625	0.03125		Group-7,0.8,1	0.0882353	0.176471	0.117647	0.0882353									2.025	5.0625	3.0375	3.0375			0	2.025	2.025	1.0125			3.07059	6.14118	4.09412	3.07059
NonGroup	0.130769	0.107692	0.123077	0.123077		NonGroup	0.0538462	0.0384615	0.0384615	0.0461538		NonGroup	0.128571	0.107143	0.121429	0.128571									30.375	27.3375	29.3625	29.3625			32.4	30.375	30.375	31.3875			31.7294	28.6588	30.7059	31.7294
FoldX	0.477941	1.45089	0.761719	0.761719		FoldX	0	1.625	1.625	0.677083		FoldX	0.686275	1.64706	0.968858	0.686275									16.9477	13.9569	15.9508	15.9508			6.97846	4.98462	4.98462	5.98154			17.8971	14.9143	16.9029	17.8971
p-value	0.370527	0.538387	0.768194	0.768194		p-value	0.346745	0.625427	0.625427	1		p-value	0.769464	0.2542	1	0.769464									112.652	115.643	113.649	113.649			122.622	124.615	124.615	123.618			121.303	124.286	122.297	121.303
N	162	162	162	162		N	162	162	162	162		N	174	174	174	174
Group-7,0.8,2	0	0	0	0		Group-7,0.8,2	0	0	0	0		Group-7,0.8,2	0.263158	0.368421	0.157895	0.315789									0	0	0	0			0	0	0	0			5.15789	7.22105	3.09474	6.18947
NonGroup	0.333333	0.333333	0.333333	0.333333		NonGroup	0	0	0	0		NonGroup	0.139241	0.113924	0.164557	0.126582									2.2	2.2	2.2	2.2			2.2	2.2	2.2	2.2			14.4421	12.3789	16.5053	13.4105
FoldX	0	0	0	0		FoldX	NA	NA	NA	NA		FoldX	1.88995	3.23392	0.959514	2.49474									2.93333	2.93333	2.93333	2.93333			0	0	0	0			10.9165	8.93165	12.9013	9.92405
p-value	1	1	1	1		p-value	1	1	1	1		p-value	0.296278	0.0133334	1	0.0773282									5.86667	5.86667	5.86667	5.86667			8.8	8.8	8.8	8.8			67.4835	69.4684	65.4987	68.4759
N	11	11	11	11		N	11	11	11	11		N	98	98	98	98
Group-7,0.85,-2	0.114286	0.114286	0.0857143	0.114286		Group-7,0.85,-2	0.0285714	0.0285714	0.0285714	0.0285714		Group-7,0.85,-2	0.138889	0.138889	0.0277778	0.138889									4.02286	4.02286	3.01714	4.02286			1.00571	1.00571	1.00571	1.00571			5.11111	5.11111	1.02222	5.11111
NonGroup	0.120567	0.120567	0.12766	0.120567		NonGroup	0.0425532	0.0425532	0.0425532	0.0425532		NonGroup	0.114865	0.114865	0.141892	0.114865									31.1771	31.1771	32.1829	31.1771			34.1943	34.1943	34.1943	34.1943			31.6889	31.6889	35.7778	31.6889
FoldX	0.947899	0.947899	0.671429	0.947899		FoldX	0.671429	0.671429	0.671429	0.671429		FoldX	1.20915	1.20915	0.195767	1.20915									16.9759	16.9759	17.9745	16.9759			5.99149	5.99149	5.99149	5.99149			16.9081	16.9081	20.8865	16.9081
p-value	1	1	0.770626	1		p-value	1	1	1	1		p-value	0.774417	0.774417	0.0824238	0.774417									123.824	123.824	122.826	123.824			134.809	134.809	134.809	134.809			130.292	130.292	126.314	130.292
N	176	176	176	176		N	176	176	176	176		N	184	184	184	184
Group-7,0.85,-1	0.0625	0.09375	0.0625	0.0625		Group-7,0.85,-1	0	0.03125	0.03125	0		Group-7,0.85,-1	0.0588235	0.0882353	0.0588235	0.0882353									2	3	2	2			0	1	1	0			2.03529	3.05294	2.03529	3.05294
NonGroup	0.132812	0.125	0.132812	0.132812		NonGroup	0.0546875	0.046875	0.046875	0.0546875		NonGroup	0.136691	0.129496	0.136691	0.129496									30	29	30	30			32	31	31	32			32.5647	31.5471	32.5647	31.5471
FoldX	0.470588	0.75	0.470588	0.470588		FoldX	0	0.666667	0.666667	0		FoldX	0.430341	0.681373	0.430341	0.681373									17	16	17	17			7	6	6	7			18.918	17.9223	18.918	17.9223
p-value	0.368989	0.767239	0.368989	0.368989		p-value	0.346318	1	1	0.346318		p-value	0.377197	0.769658	0.377197	0.769658									111	112	111	111			121	122	122	121			119.482	120.478	119.482	120.478
N	160	160	160	160		N	160	160	160	160		N	173	173	173	173
Group-7,0.85,0	0.0625	0.09375	0.0625	0.0625		Group-7,0.85,0	0	0.03125	0.03125	0		Group-7,0.85,0	0.0588235	0.0882353	0.0588235	0.0882353									2	3	2	2			0	1	1	0			2.03529	3.05294	2.03529	3.05294
NonGroup	0.132812	0.125	0.132812	0.132812		NonGroup	0.0546875	0.046875	0.046875	0.0546875		NonGroup	0.136691	0.129496	0.136691	0.129496									30	29	30	30			32	31	31	32			32.5647	31.5471	32.5647	31.5471
FoldX	0.470588	0.75	0.470588	0.470588		FoldX	0	0.666667	0.666667	0		FoldX	0.430341	0.681373	0.430341	0.681373									17	16	17	17			7	6	6	7			18.918	17.9223	18.918	17.9223
p-value	0.368989	0.767239	0.368989	0.368989		p-value	0.346318	1	1	0.346318		p-value	0.377197	0.769658	0.377197	0.769658									111	112	111	111			121	122	122	121			119.482	120.478	119.482	120.478
N	160	160	160	160		N	160	160	160	160		N	173	173	173	173
Group-7,0.85,1	0.0625	0.09375	0.0625	0.0625		Group-7,0.85,1	0	0.03125	0.03125	0		Group-7,0.85,1	0.0588235	0.0882353	0.0588235	0.0882353									2	3	2	2			0	1	1	0			2.03529	3.05294	2.03529	3.05294
NonGroup	0.132812	0.125	0.132812	0.132812		NonGroup	0.0546875	0.046875	0.046875	0.0546875		NonGroup	0.136691	0.129496	0.136691	0.129496									30	29	30	30			32	31	31	32			32.5647	31.5471	32.5647	31.5471
FoldX	0.470588	0.75	0.470588	0.470588		FoldX	0	0.666667	0.666667	0		FoldX	0.430341	0.681373	0.430341	0.681373									17	16	17	17			7	6	6	7			18.918	17.9223	18.918	17.9223
p-value	0.368989	0.767239	0.368989	0.368989		p-value	0.346318	1	1	0.346318		p-value	0.377197	0.769658	0.377197	0.769658									111	112	111	111			121	122	122	121			119.482	120.478	119.482	120.478
N	160	160	160	160		N	160	160	160	160		N	173	173	173	173
Group-7,0.85,2	0	0	0	0		Group-7,0.85,2	0	0	0	0		Group-7,0.85,2	0.263158	0.315789	0.157895	0.263158									0	0	0	0			0	0	0	0			5.15789	6.18947	3.09474	5.15789
NonGroup	0.25	0.25	0.25	0.25		NonGroup	0	0	0	0		NonGroup	0.139241	0.126582	0.164557	0.139241									2	2	2	2			2	2	2	2			14.4421	13.4105	16.5053	14.4421
FoldX	0	0	0	0		FoldX	NA	NA	NA	NA		FoldX	1.88995	2.49474	0.959514	1.88995									2	2	2	2			0	0	0	0			10.9165	9.92405	12.9013	10.9165
p-value	1	1	1	1		p-value	1	1	1	1		p-value	0.296278	0.0773282	1	0.296278									6	6	6	6			8	8	8	8			67.4835	68.4759	65.4987	67.4835
N	10	10	10	10		N	10	10	10	10		N	98	98	98	98
Group-7,0.9,-2	0.0666667	0.1	0.0666667	0.133333		Group-7,0.9,-2	0	0	0.0666667	0.0333333		Group-7,0.9,-2	0.117647	0.176471	0	0.147059									2.04	3.06	2.04	4.08			0	0	2.04	1.02			4.02353	6.03529	0	5.02941
NonGroup	0.121951	0.113821	0.121951	0.105691		NonGroup	0.0569106	0.0569106	0.0406504	0.0487805		NonGroup	0.116788	0.10219	0.145985	0.109489									28.56	27.54	28.56	26.52			30.6	30.6	28.56	29.58			30.1765	28.1647	34.2	29.1706
FoldX	0.546667	0.878571	0.546667	1.26154		FoldX	0	0	1.64	0.683333		FoldX	1.00735	1.72689	0	1.34314									14.9268	13.9317	14.9268	12.9366			6.96585	6.96585	4.97561	5.97073			15.9766	13.9796	19.9708	14.9781
p-value	0.527537	1	0.527537	0.745863		p-value	0.346293	0.346293	0.62372	1		p-value	1	0.238658	0.0146904	0.554611									107.473	108.468	107.473	109.463			115.434	115.434	117.424	116.429			120.823	122.82	116.829	121.822
N	153	153	153	153		N	153	153	153	153		N	171	171	171	171
Group-7,0.9,-1	0.0645161	0.0967742	0.16129	0.0645161		Group-7,0.9,-1	0	0	0.0645161	0		Group-7,0.9,-1	0.0588235	0.0882353	0.0882353	0.0588235									2	3	5	2			0	0	2	0			2.01176	3.01765	3.01765	2.01176
NonGroup	0.137097	0.129032	0.112903	0.137097		NonGroup	0.0483871	0.0483871	0.0322581	0.0483871		NonGroup	0.138686	0.131387	0.131387	0.138686									29	28	26	29			31	31	29	31			32.1882	31.1824	31.1824	32.1882
FoldX	0.470588	0.75	1.42857	0.470588		FoldX	0	0	2	0		FoldX	0.424149	0.671569	0.671569	0.424149									17	16	14	17			6	6	4	6			18.9723	17.9737	17.9737	18.9723
p-value	0.367916	0.766722	0.539693	0.367916		p-value	0.600322	0.600322	0.344614	0.600322		p-value	0.255966	0.770185	0.770185	0.255966									107	108	110	107			118	118	120	118			117.828	118.826	118.826	117.828
N	155	155	155	155		N	155	155	155	155		N	171	171	171	171
Group-7,0.9,0	0.0645161	0.0967742	0.16129	0.0645161		Group-7,0.9,0	0	0	0.0645161	0		Group-7,0.9,0	0.0588235	0.0882353	0.0882353	0.0588235									2	3	5	2			0	0	2	0			2.01176	3.01765	3.01765	2.01176
NonGroup	0.137097	0.129032	0.112903	0.137097		NonGroup	0.0483871	0.0483871	0.0322581	0.0483871		NonGroup	0.138686	0.131387	0.131387	0.138686									29	28	26	29			31	31	29	31			32.1882	31.1824	31.1824	32.1882
FoldX	0.470588	0.75	1.42857	0.470588		FoldX	0	0	2	0		FoldX	0.424149	0.671569	0.671569	0.424149									17	16	14	17			6	6	4	6			18.9723	17.9737	17.9737	18.9723
p-value	0.367916	0.766722	0.539693	0.367916		p-value	0.600322	0.600322	0.344614	0.600322		p-value	0.255966	0.770185	0.770185	0.255966									107	108	110	107			118	118	120	118			117.828	118.826	118.826	117.828
N	155	155	155	155		N	155	155	155	155		N	171	171	171	171
Group-7,0.9,1	0.0645161	0.0967742	0.16129	0.0645161		Group-7,0.9,1	0	0	0.0645161	0		Group-7,0.9,1	0.0588235	0.0882353	0.0882353	0.0588235									2	3	5	2			0	0	2	0			2.01176	3.01765	3.01765	2.01176
NonGroup	0.137097	0.129032	0.112903	0.137097		NonGroup	0.0483871	0.0483871	0.0322581	0.0483871		NonGroup	0.138686	0.131387	0.131387	0.138686									29	28	26	29			31	31	29	31			32.1882	31.1824	31.1824	32.1882
FoldX	0.470588	0.75	1.42857	0.470588		FoldX	0	0	2	0		FoldX	0.424149	0.671569	0.671569	0.424149									17	16	14	17			6	6	4	6			18.9723	17.9737	17.9737	18.9723
p-value	0.367916	0.766722	0.539693	0.367916		p-value	0.600322	0.600322	0.344614	0.600322		p-value	0.255966	0.770185	0.770185	0.255966									107	108	110	107			118	118	120	118			117.828	118.826	118.826	117.828
N	155	155	155	155		N	155	155	155	155		N	171	171	171	171
Group-7,0.9,2	NA	NA	NA	NA		Group-7,0.9,2	NA	NA	NA	NA		Group-7,0.9,2	0.157895	0.210526	0.157895	0.263158									#VALUE!	#VALUE!	#VALUE!	#VALUE!			#VALUE!	#VALUE!	#VALUE!	#VALUE!			3.06316	4.08421	3.06316	5.10526
NonGroup	0	0	0	0		NonGroup	0	0	0	0		NonGroup	0.166667	0.153846	0.166667	0.141026									#VALUE!	#VALUE!	#VALUE!	#VALUE!			#VALUE!	#VALUE!	#VALUE!	#VALUE!			16.3368	15.3158	16.3368	14.2947
FoldX	NA	NA	NA	NA		FoldX	NA	NA	NA	NA		FoldX	0.947368	1.36842	0.947368	1.86603									0	0	0	0			0	0	0	0			12.9333	11.9385	12.9333	10.9436
p-value	1	1	1	1		p-value	1	1	1	1		p-value	1	0.509855	1	0.297592									3.2	3.2	3.2	3.2			3.2	3.2	3.2	3.2			64.6667	65.6615	64.6667	66.6564
N	4	4	4	4		N	4	4	4	4		N	97	97	97	97
Group-7,0.95,-2	0.0588235	0.117647	0.176471	0.117647		Group-7,0.95,-2	0	0	0.0588235	0		Group-7,0.95,-2	0.0740741	0.222222	0.0740741	0.148148									1.03529	2.07059	3.10588	2.07059			0	0	1.03529	0			2	6	2	4
NonGroup	0.112676	0.0985915	0.084507	0.0985915		NonGroup	0.056338	0.056338	0.0422535	0.056338		NonGroup	0.148148	0.111111	0.148148	0.12963									16.5647	15.5294	14.4941	15.5294			17.6	17.6	16.5647	17.6			25	21	25	23
FoldX	0.522059	1.19328	2.08824	1.19328		FoldX	0	0	1.39216	0		FoldX	0.5	2	0.5	1.14286									7.93239	6.94085	5.9493	6.94085			3.9662	3.9662	2.97465	3.9662			16	12	16	14
p-value	1	1	0.366885	1		p-value	1	1	1	1		p-value	0.526344	0.200512	0.526344	0.758024									62.4676	63.4592	64.4507	63.4592			66.4338	66.4338	67.4254	66.4338			92	96	92	94
N	88	88	88	88		N	88	88	88	88		N	135	135	135	135
Group-7,0.95,-1	0.0909091	0.136364	0.0454545	0.0454545		Group-7,0.95,-1	0	0.0909091	0.0909091	0		Group-7,0.95,-1	0.1	0.133333	0.0333333	0.0333333									2.07273	3.10909	1.03636	1.03636			0	2.07273	2.07273	0			3.06	4.08	1.02	1.02
NonGroup	0.152174	0.141304	0.163043	0.163043		NonGroup	0.0652174	0.0434783	0.0434783	0.0652174		NonGroup	0.138211	0.130081	0.154472	0.154472									20.7273	19.6909	21.7636	21.7636			22.8	20.7273	20.7273	22.8			27.54	26.52	29.58	29.58
FoldX	0.597403	0.965035	0.278788	0.278788		FoldX	0	2.09091	2.09091	0		FoldX	0.723529	1.025	0.215789	0.215789									13.8783	12.887	14.8696	14.8696			5.94783	3.96522	3.96522	5.94783			16.9171	15.922	18.9073	18.9073
p-value	0.733367	1	0.301874	0.301874		p-value	0.594328	0.326954	0.326954	0.594328		p-value	0.766068	1	0.126757	0.126757									77.3217	78.313	76.3304	76.3304			85.2522	87.2348	87.2348	85.2522			105.483	106.478	103.493	103.493
N	114	114	114	114		N	114	114	114	114		N	153	153	153	153
Group-7,0.95,0	0.0909091	0.136364	0.0454545	0.0454545		Group-7,0.95,0	0	0.0909091	0.0909091	0		Group-7,0.95,0	0.1	0.133333	0.0333333	0.0333333									2.07273	3.10909	1.03636	1.03636			0	2.07273	2.07273	0			3.06	4.08	1.02	1.02
NonGroup	0.152174	0.141304	0.163043	0.163043		NonGroup	0.0652174	0.0434783	0.0434783	0.0652174		NonGroup	0.138211	0.130081	0.154472	0.154472									20.7273	19.6909	21.7636	21.7636			22.8	20.7273	20.7273	22.8			27.54	26.52	29.58	29.58
FoldX	0.597403	0.965035	0.278788	0.278788		FoldX	0	2.09091	2.09091	0		FoldX	0.723529	1.025	0.215789	0.215789									13.8783	12.887	14.8696	14.8696			5.94783	3.96522	3.96522	5.94783			16.9171	15.922	18.9073	18.9073
p-value	0.733367	1	0.301874	0.301874		p-value	0.594328	0.326954	0.326954	0.594328		p-value	0.766068	1	0.126757	0.126757									77.3217	78.313	76.3304	76.3304			85.2522	87.2348	87.2348	85.2522			105.483	106.478	103.493	103.493
N	114	114	114	114		N	114	114	114	114		N	153	153	153	153
Group-7,0.95,1	0.0909091	0.136364	0.0454545	0.0454545		Group-7,0.95,1	0	0.0909091	0.0909091	0		Group-7,0.95,1	0.1	0.133333	0.0333333	0.0333333									2.07273	3.10909	1.03636	1.03636			0	2.07273	2.07273	0			3.06	4.08	1.02	1.02
NonGroup	0.152174	0.141304	0.163043	0.163043		NonGroup	0.0652174	0.0434783	0.0434783	0.0652174		NonGroup	0.138211	0.130081	0.154472	0.154472									20.7273	19.6909	21.7636	21.7636			22.8	20.7273	20.7273	22.8			27.54	26.52	29.58	29.58
FoldX	0.597403	0.965035	0.278788	0.278788		FoldX	0	2.09091	2.09091	0		FoldX	0.723529	1.025	0.215789	0.215789									13.8783	12.887	14.8696	14.8696			5.94783	3.96522	3.96522	5.94783			16.9171	15.922	18.9073	18.9073
p-value	0.733367	1	0.301874	0.301874		p-value	0.594328	0.326954	0.326954	0.594328		p-value	0.766068	1	0.126757	0.126757									77.3217	78.313	76.3304	76.3304			85.2522	87.2348	87.2348	85.2522			105.483	106.478	103.493	103.493
N	114	114	114	114		N	114	114	114	114		N	153	153	153	153
Group-8,0.8,-2	0.166667	0.166667	0.0277778	0.111111		Group-8,0.8,-2	0.0277778	0.0277778	0.0277778	0.0277778		Group-8,0.8,-2	0.135135	0.162162	0.027027	0.162162									6.1	6.1	1.01667	4.06667			1.01667	1.01667	1.01667	1.01667			5.05405	6.06486	1.01081	6.06486
NonGroup	0.108844	0.108844	0.142857	0.122449		NonGroup	0.0408163	0.0408163	0.0408163	0.0408163		NonGroup	0.113333	0.106667	0.14	0.106667									30.5	30.5	35.5833	32.5333			35.5833	35.5833	35.5833	35.5833			32.3459	31.3351	36.3892	31.3351
FoldX	1.53125	1.53125	0.194444	0.907407		FoldX	0.680556	0.680556	0.680556	0.680556		FoldX	1.19237	1.52027	0.19305	1.52027									15.9347	15.9347	20.9143	17.9265			5.97551	5.97551	5.97551	5.97551			16.9547	15.9573	20.944	15.9573
p-value	0.390295	0.390295	0.0825217	1		p-value	1	1	1	1		p-value	0.775913	0.392597	0.0832511	0.392597									130.465	130.465	125.486	128.473			140.424	140.424	140.424	140.424			132.645	133.643	128.656	133.643
N	183	183	183	183		N	183	183	183	183		N	187	187	187	187
Group-8,0.8,-1	0.0344828	0.172414	0.0689655	0.0689655		Group-8,0.8,-1	0	0.0689655	0.0344828	0.0344828		Group-8,0.8,-1	0.0909091	0.212121	0.0606061	0.0909091									1.02069	5.10345	2.04138	2.04138			0	2.04138	1.02069	1.02069			3.05455	7.12727	2.03636	3.05455
NonGroup	0.151261	0.117647	0.142857	0.142857		NonGroup	0.0588235	0.0420168	0.0504202	0.0504202		NonGroup	0.133333	0.103704	0.140741	0.133333									28.5793	24.4966	27.5586	27.5586			29.6	27.5586	28.5793	28.5793			30.5455	26.4727	31.5636	30.5455
FoldX	0.227969	1.46552	0.482759	0.482759		FoldX	0	1.64138	0.683908	0.683908		FoldX	0.681818	2.04545	0.430622	0.681818									17.9092	13.9294	16.9143	16.9143			6.96471	4.97479	5.96975	5.96975			17.92	13.9378	18.9156	17.92
p-value	0.123857	0.534566	0.36834	0.36834		p-value	0.345899	0.623396	1	1		p-value	0.769176	0.136928	0.376163	0.769176									100.491	104.471	101.486	101.486			111.435	113.425	112.43	112.43			116.48	120.462	115.484	116.48
N	148	148	148	148		N	148	148	148	148		N	168	168	168	168
Group-8,0.8,0	0.0344828	0.172414	0.0689655	0.0689655		Group-8,0.8,0	0	0.0689655	0.0344828	0.0344828		Group-8,0.8,0	0.0909091	0.212121	0.0606061	0.0909091									1.02069	5.10345	2.04138	2.04138			0	2.04138	1.02069	1.02069			3.05455	7.12727	2.03636	3.05455
NonGroup	0.151261	0.117647	0.142857	0.142857		NonGroup	0.0588235	0.0420168	0.0504202	0.0504202		NonGroup	0.133333	0.103704	0.140741	0.133333									28.5793	24.4966	27.5586	27.5586			29.6	27.5586	28.5793	28.5793			30.5455	26.4727	31.5636	30.5455
FoldX	0.227969	1.46552	0.482759	0.482759		FoldX	0	1.64138	0.683908	0.683908		FoldX	0.681818	2.04545	0.430622	0.681818									17.9092	13.9294	16.9143	16.9143			6.96471	4.97479	5.96975	5.96975			17.92	13.9378	18.9156	17.92
p-value	0.123857	0.534566	0.36834	0.36834		p-value	0.345899	0.623396	1	1		p-value	0.769176	0.136928	0.376163	0.769176									100.491	104.471	101.486	101.486			111.435	113.425	112.43	112.43			116.48	120.462	115.484	116.48
N	148	148	148	148		N	148	148	148	148		N	168	168	168	168
Group-8,0.8,1	0.0344828	0.172414	0.0689655	0.0689655		Group-8,0.8,1	0	0.0689655	0.0344828	0.0344828		Group-8,0.8,1	0.0909091	0.212121	0.0606061	0.0909091									1.02069	5.10345	2.04138	2.04138			0	2.04138	1.02069	1.02069			3.05455	7.12727	2.03636	3.05455
NonGroup	0.151261	0.117647	0.142857	0.142857		NonGroup	0.0588235	0.0420168	0.0504202	0.0504202		NonGroup	0.133333	0.103704	0.140741	0.133333									28.5793	24.4966	27.5586	27.5586			29.6	27.5586	28.5793	28.5793			30.5455	26.4727	31.5636	30.5455
FoldX	0.227969	1.46552	0.482759	0.482759		FoldX	0	1.64138	0.683908	0.683908		FoldX	0.681818	2.04545	0.430622	0.681818									17.9092	13.9294	16.9143	16.9143			6.96471	4.97479	5.96975	5.96975			17.92	13.9378	18.9156	17.92
p-value	0.123857	0.534566	0.36834	0.36834		p-value	0.345899	0.623396	1	1		p-value	0.769176	0.136928	0.376163	0.769176									100.491	104.471	101.486	101.486			111.435	113.425	112.43	112.43			116.48	120.462	115.484	116.48
N	148	148	148	148		N	148	148	148	148		N	168	168	168	168
Group-8,0.8,2	NA	NA	NA	NA		Group-8,0.8,2	NA	NA	NA	NA		Group-8,0.8,2	0.157895	0.263158	0.157895	0.263158									#VALUE!	#VALUE!	#VALUE!	#VALUE!			#VALUE!	#VALUE!	#VALUE!	#VALUE!			3.03158	5.05263	3.03158	5.05263
NonGroup	0.25	0.25	0.25	0.25		NonGroup	0	0	0	0		NonGroup	0.168831	0.142857	0.168831	0.142857									#VALUE!	#VALUE!	#VALUE!	#VALUE!			#VALUE!	#VALUE!	#VALUE!	#VALUE!			16.1684	14.1474	16.1684	14.1474
FoldX	NA	NA	NA	NA		FoldX	NA	NA	NA	NA		FoldX	0.935223	1.84211	0.935223	1.84211									0.8	0.8	0.8	0.8			0	0	0	0			12.9662	10.9714	12.9662	10.9714
p-value	1	1	1	1		p-value	1	1	1	1		p-value	1	0.299168	1	0.299168									2.4	2.4	2.4	2.4			3.2	3.2	3.2	3.2			63.8338	65.8286	63.8338	65.8286
N	4	4	4	4		N	4	4	4	4		N	96	96	96	96
Group-8,0.85,-2	0.117647	0.117647	0.0588235	0.147059		Group-8,0.85,-2	0.0294118	0.0294118	0	0.0294118		Group-8,0.85,-2	0.138889	0.138889	0.0555556	0.138889									4.04706	4.04706	2.02353	5.05882			1.01176	1.01176	0	1.01176			5.05556	5.05556	2.02222	5.05556
NonGroup	0.115942	0.115942	0.130435	0.108696		NonGroup	0.0362319	0.0362319	0.0434783	0.0362319		NonGroup	0.116438	0.116438	0.136986	0.116438									30.3529	30.3529	32.3765	29.3412			33.3882	33.3882	34.4	33.3882			31.3444	31.3444	34.3778	31.3444
FoldX	1.01471	1.01471	0.45098	1.35294		FoldX	0.811765	0.811765	0	0.811765		FoldX	1.19281	1.19281	0.405556	1.19281									15.9536	15.9536	17.9478	14.9565			4.98551	4.98551	5.98261	4.98551			16.9534	16.9534	19.9452	16.9534
p-value	1	1	0.371885	0.553019		p-value	1	1	0.599759	1		p-value	0.775514	0.775514	0.256284	0.775514									121.646	121.646	119.652	122.643			132.614	132.614	131.617	132.614			128.647	128.647	125.655	128.647
N	172	172	172	172		N	172	172	172	172		N	182	182	182	182
Group-8,0.85,-1	0.0714286	0.178571	0.0714286	0.0714286		Group-8,0.85,-1	0	0.0714286	0.0357143	0		Group-8,0.85,-1	0.0625	0.15625	0.0625	0.09375									2.01429	5.03571	2.01429	2.01429			0	2.01429	1.00714	0			2.025	5.0625	2.025	3.0375
NonGroup	0.150442	0.123894	0.150442	0.150442		NonGroup	0.0530973	0.0353982	0.0442478	0.0530973		NonGroup	0.146154	0.123077	0.146154	0.138462									26.1857	23.1643	26.1857	26.1857			28.2	26.1857	27.1929	28.2			30.375	27.3375	30.375	29.3625
FoldX	0.47479	1.44133	0.47479	0.47479		FoldX	0	2.01786	0.807143	0		FoldX	0.427632	1.26953	0.427632	0.677083									16.9699	13.9752	16.9699	16.9699			5.98938	3.99292	4.99115	5.98938			18.9415	15.9508	18.9415	17.9446
p-value	0.365065	0.535632	0.365065	0.365065		p-value	0.598905	0.341058	1	0.598905		p-value	0.255003	0.568807	0.255003	0.768909									95.8301	98.8248	95.8301	95.8301			106.811	108.807	107.809	106.811			110.658	113.649	110.658	111.655
N	141	141	141	141		N	141	141	141	141		N	162	162	162	162
Group-8,0.85,0	0.0714286	0.178571	0.0714286	0.0714286		Group-8,0.85,0	0	0.0714286	0.0357143	0		Group-8,0.85,0	0.0625	0.15625	0.0625	0.09375									2.01429	5.03571	2.01429	2.01429			0	2.01429	1.00714	0			2.025	5.0625	2.025	3.0375
NonGroup	0.150442	0.123894	0.150442	0.150442		NonGroup	0.0530973	0.0353982	0.0442478	0.0530973		NonGroup	0.146154	0.123077	0.146154	0.138462									26.1857	23.1643	26.1857	26.1857			28.2	26.1857	27.1929	28.2			30.375	27.3375	30.375	29.3625
FoldX	0.47479	1.44133	0.47479	0.47479		FoldX	0	2.01786	0.807143	0		FoldX	0.427632	1.26953	0.427632	0.677083									16.9699	13.9752	16.9699	16.9699			5.98938	3.99292	4.99115	5.98938			18.9415	15.9508	18.9415	17.9446
p-value	0.365065	0.535632	0.365065	0.365065		p-value	0.598905	0.341058	1	0.598905		p-value	0.255003	0.568807	0.255003	0.768909									95.8301	98.8248	95.8301	95.8301			106.811	108.807	107.809	106.811			110.658	113.649	110.658	111.655
N	141	141	141	141		N	141	141	141	141		N	162	162	162	162
Group-8,0.85,1	0.0714286	0.178571	0.0714286	0.0714286		Group-8,0.85,1	0	0.0714286	0.0357143	0		Group-8,0.85,1	0.0625	0.15625	0.0625	0.09375									2.01429	5.03571	2.01429	2.01429			0	2.01429	1.00714	0			2.025	5.0625	2.025	3.0375
NonGroup	0.150442	0.123894	0.150442	0.150442		NonGroup	0.0530973	0.0353982	0.0442478	0.0530973		NonGroup	0.146154	0.123077	0.146154	0.138462									26.1857	23.1643	26.1857	26.1857			28.2	26.1857	27.1929	28.2			30.375	27.3375	30.375	29.3625
FoldX	0.47479	1.44133	0.47479	0.47479		FoldX	0	2.01786	0.807143	0		FoldX	0.427632	1.26953	0.427632	0.677083									16.9699	13.9752	16.9699	16.9699			5.98938	3.99292	4.99115	5.98938			18.9415	15.9508	18.9415	17.9446
p-value	0.365065	0.535632	0.365065	0.365065		p-value	0.598905	0.341058	1	0.598905		p-value	0.255003	0.568807	0.255003	0.768909									95.8301	98.8248	95.8301	95.8301			106.811	108.807	107.809	106.811			110.658	113.649	110.658	111.655
N	141	141	141	141		N	141	141	141	141		N	162	162	162	162
Group-8,0.85,2	NA	NA	NA	NA		Group-8,0.85,2	NA	NA	NA	NA		Group-8,0.85,2	0.157895	0.210526	0.157895	0.263158									#VALUE!	#VALUE!	#VALUE!	#VALUE!			#VALUE!	#VALUE!	#VALUE!	#VALUE!			3.03158	4.04211	3.03158	5.05263
NonGroup	0	0	0	0		NonGroup	0	0	0	0		NonGroup	0.168831	0.155844	0.168831	0.142857									#VALUE!	#VALUE!	#VALUE!	#VALUE!			#VALUE!	#VALUE!	#VALUE!	#VALUE!			16.1684	15.1579	16.1684	14.1474
FoldX	NA	NA	NA	NA		FoldX	NA	NA	NA	NA		FoldX	0.935223	1.35088	0.935223	1.84211									0	0	0	0			0	0	0	0			12.9662	11.9688	12.9662	10.9714
p-value	1	1	1	1		p-value	1	1	1	1		p-value	1	0.514252	1	0.299168									2.4	2.4	2.4	2.4			2.4	2.4	2.4	2.4			63.8338	64.8312	63.8338	65.8286
N	3	3	3	3		N	3	3	3	3		N	96	96	96	96
Group-8,0.9,-2	0.0666667	0.1	0.0666667	0.0666667		Group-8,0.9,-2	0.0333333	0	0.0666667	0.0333333		Group-8,0.9,-2	0.117647	0.176471	0	0.147059									2	3	2	2			1	0	2	1			4	6	0	5
NonGroup	0.116667	0.108333	0.116667	0.116667		NonGroup	0.0416667	0.05	0.0333333	0.0416667		NonGroup	0.117647	0.102941	0.147059	0.110294									28	27	28	28			29	30	28	29			30	28	34	29
FoldX	0.571429	0.923077	0.571429	0.571429		FoldX	0.8	0	2	0.8		FoldX	1	1.71429	0	1.33333									14	13	14	14			5	6	4	5			16	14	20	15
p-value	0.740471	1	0.740471	0.740471		p-value	1	0.600102	0.344612	1		p-value	1	0.240966	0.0146593	0.556287									106	107	106	106			115	114	116	115			120	122	116	121
N	150	150	150	150		N	150	150	150	150		N	170	170	170	170
Group-8,0.9,-1	0.0769231	0.153846	0.192308	0.0769231		Group-8,0.9,-1	0	0	0.115385	0		Group-8,0.9,-1	0.0625	0.25	0.0625	0.0625									2.06154	4.12308	5.15385	2.06154			0	0	3.09231	0			2.0125	8.05	2.0125	2.0125
NonGroup	0.157407	0.138889	0.12963	0.157407		NonGroup	0.0555556	0.0555556	0.0277778	0.0555556		NonGroup	0.147287	0.100775	0.147287	0.147287									24.7385	22.6769	21.6462	24.7385			26.8	26.8	23.7077	26.8			30.1875	24.15	30.1875	30.1875
FoldX	0.488688	1.10769	1.48352	0.488688		FoldX	0	0	4.15385	0		FoldX	0.424342	2.48077	0.424342	0.424342									16.8741	14.8889	13.8963	16.8741			5.95556	5.95556	2.97778	5.95556			18.9705	12.9798	18.9705	18.9705
p-value	0.365866	0.76372	0.529981	0.365866		p-value	0.596238	0.596238	0.0870051	0.596238		p-value	0.253905	0.0376364	0.253905	0.253905									90.3259	92.3111	93.3037	90.3259			101.244	101.244	104.222	101.244			109.829	115.82	109.829	109.829
N	134	134	134	134		N	134	134	134	134		N	161	161	161	161
Group-8,0.9,0	0.0769231	0.153846	0.192308	0.0769231		Group-8,0.9,0	0	0	0.115385	0		Group-8,0.9,0	0.0625	0.25	0.0625	0.0625									2.06154	4.12308	5.15385	2.06154			0	0	3.09231	0			2.0125	8.05	2.0125	2.0125
NonGroup	0.157407	0.138889	0.12963	0.157407		NonGroup	0.0555556	0.0555556	0.0277778	0.0555556		NonGroup	0.147287	0.100775	0.147287	0.147287									24.7385	22.6769	21.6462	24.7385			26.8	26.8	23.7077	26.8			30.1875	24.15	30.1875	30.1875
FoldX	0.488688	1.10769	1.48352	0.488688		FoldX	0	0	4.15385	0		FoldX	0.424342	2.48077	0.424342	0.424342									16.8741	14.8889	13.8963	16.8741			5.95556	5.95556	2.97778	5.95556			18.9705	12.9798	18.9705	18.9705
p-value	0.365866	0.76372	0.529981	0.365866		p-value	0.596238	0.596238	0.0870051	0.596238		p-value	0.253905	0.0376364	0.253905	0.253905									90.3259	92.3111	93.3037	90.3259			101.244	101.244	104.222	101.244			109.829	115.82	109.829	109.829
N	134	134	134	134		N	134	134	134	134		N	161	161	161	161
Group-8,0.9,1	0.0769231	0.153846	0.192308	0.0769231		Group-8,0.9,1	0	0	0.115385	0		Group-8,0.9,1	0.0625	0.25	0.0625	0.0625									2.06154	4.12308	5.15385	2.06154			0	0	3.09231	0			2.0125	8.05	2.0125	2.0125
NonGroup	0.157407	0.138889	0.12963	0.157407		NonGroup	0.0555556	0.0555556	0.0277778	0.0555556		NonGroup	0.147287	0.100775	0.147287	0.147287									24.7385	22.6769	21.6462	24.7385			26.8	26.8	23.7077	26.8			30.1875	24.15	30.1875	30.1875
FoldX	0.488688	1.10769	1.48352	0.488688		FoldX	0	0	4.15385	0		FoldX	0.424342	2.48077	0.424342	0.424342									16.8741	14.8889	13.8963	16.8741			5.95556	5.95556	2.97778	5.95556			18.9705	12.9798	18.9705	18.9705
p-value	0.365866	0.76372	0.529981	0.365866		p-value	0.596238	0.596238	0.0870051	0.596238		p-value	0.253905	0.0376364	0.253905	0.253905									90.3259	92.3111	93.3037	90.3259			101.244	101.244	104.222	101.244			109.829	115.82	109.829	109.829
N	134	134	134	134		N	134	134	134	134		N	161	161	161	161
Group-8,0.9,2	NA	NA	NA	NA		Group-8,0.9,2	NA	NA	NA	NA		Group-8,0.9,2	0.157895	0.210526	0.157895	0.263158									#VALUE!	#VALUE!	#VALUE!	#VALUE!			#VALUE!	#VALUE!	#VALUE!	#VALUE!			3.03158	4.04211	3.03158	5.05263
NonGroup	0	0	0	0		NonGroup	0	0	0	0		NonGroup	0.168831	0.155844	0.168831	0.142857									#VALUE!	#VALUE!	#VALUE!	#VALUE!			#VALUE!	#VALUE!	#VALUE!	#VALUE!			16.1684	15.1579	16.1684	14.1474
FoldX	NA	NA	NA	NA		FoldX	NA	NA	NA	NA		FoldX	0.935223	1.35088	0.935223	1.84211									0	0	0	0			0	0	0	0			12.9662	11.9688	12.9662	10.9714
p-value	1	1	1	1		p-value	1	1	1	1		p-value	1	0.514252	1	0.299168									1.6	1.6	1.6	1.6			1.6	1.6	1.6	1.6			63.8338	64.8312	63.8338	65.8286
N	2	2	2	2		N	2	2	2	2		N	96	96	96	96
Group-8,0.95,-2	0.0625	0	0.1875	0		Group-8,0.95,-2	0	0	0.0625	0		Group-8,0.95,-2	0.0384615	0.192308	0.0769231	0.115385									1.0375	0	3.1125	0			0	0	1.0375	0			1.02308	5.11538	2.04615	3.06923
NonGroup	0.119403	0.134328	0.0895522	0.134328		NonGroup	0.0447761	0.0447761	0.0298507	0.0447761		NonGroup	0.158879	0.121495	0.149533	0.140187									15.5625	16.6	13.4875	16.6			16.6	16.6	15.5625	16.6			25.5769	21.4846	24.5538	23.5308
FoldX	0.523438	0	2.09375	0		FoldX	0	0	2.09375	0		FoldX	0.242081	1.58284	0.514423	0.823077									7.92836	8.9194	5.94627	8.9194			2.97313	2.97313	1.98209	2.97313			16.9047	12.9271	15.9103	14.9159
p-value	1	0.194991	0.365015	0.194991		p-value	1	1	0.478619	1		p-value	0.196693	0.346731	0.524172	1									58.4716	57.4806	60.4537	57.4806			63.4269	63.4269	64.4179	63.4269			89.4953	93.4729	90.4897	91.4841
N	83	83	83	83		N	83	83	83	83		N	133	133	133	133
Group-8,0.95,-1	0.111111	0.166667	0	0		Group-8,0.95,-1	0	0	0.0555556	0		Group-8,0.95,-1	0.185185	0.185185	0	0.0740741									2.04444	3.06667	0	0			0	0	1.02222	0			5.11111	5.11111	0	2.04444
NonGroup	0.189189	0.175676	0.216216	0.216216		NonGroup	0.0810811	0.0810811	0.0675676	0.0810811		NonGroup	0.135135	0.135135	0.18018	0.162162									16.3556	15.3333	18.4	18.4			18.4	18.4	17.3778	18.4			22.4889	22.4889	27.6	25.5556
FoldX	0.587302	0.948718	0	0		FoldX	0	0	0.822222	0		FoldX	1.37037	1.37037	0	0.45679									13.9243	12.9297	15.9135	15.9135			5.96757	5.96757	4.97297	5.96757			14.9189	14.9189	19.8919	17.9027
p-value	0.729146	1	0.0348845	0.0348845		p-value	0.593366	0.593366	1	0.593366		p-value	0.544501	0.544501	0.0133229	0.363688									59.6757	60.6703	57.6865	57.6865			67.6324	67.6324	68.627	67.6324			95.4811	95.4811	90.5081	92.4973
N	92	92	92	92		N	92	92	92	92		N	138	138	138	138
Group-8,0.95,0	0.111111	0.166667	0	0		Group-8,0.95,0	0	0	0.0555556	0		Group-8,0.95,0	0.185185	0.185185	0	0.0740741									2.04444	3.06667	0	0			0	0	1.02222	0			5.11111	5.11111	0	2.04444
NonGroup	0.189189	0.175676	0.216216	0.216216		NonGroup	0.0810811	0.0810811	0.0675676	0.0810811		NonGroup	0.135135	0.135135	0.18018	0.162162									16.3556	15.3333	18.4	18.4			18.4	18.4	17.3778	18.4			22.4889	22.4889	27.6	25.5556
FoldX	0.587302	0.948718	0	0		FoldX	0	0	0.822222	0		FoldX	1.37037	1.37037	0	0.45679									13.9243	12.9297	15.9135	15.9135			5.96757	5.96757	4.97297	5.96757			14.9189	14.9189	19.8919	17.9027
p-value	0.729146	1	0.0348845	0.0348845		p-value	0.593366	0.593366	1	0.593366		p-value	0.544501	0.544501	0.0133229	0.363688									59.6757	60.6703	57.6865	57.6865			67.6324	67.6324	68.627	67.6324			95.4811	95.4811	90.5081	92.4973
N	92	92	92	92		N	92	92	92	92		N	138	138	138	138
Group-8,0.95,1	0.111111	0.166667	0	0		Group-8,0.95,1	0	0	0.0555556	0		Group-8,0.95,1	0.185185	0.185185	0	0.0740741									2.04444	3.06667	0	0			0	0	1.02222	0			5.11111	5.11111	0	2.04444
NonGroup	0.189189	0.175676	0.216216	0.216216		NonGroup	0.0810811	0.0810811	0.0675676	0.0810811		NonGroup	0.135135	0.135135	0.18018	0.162162									16.3556	15.3333	18.4	18.4			18.4	18.4	17.3778	18.4			22.4889	22.4889	27.6	25.5556
FoldX	0.587302	0.948718	0	0		FoldX	0	0	0.822222	0		FoldX	1.37037	1.37037	0	0.45679									13.9243	12.9297	15.9135	15.9135			5.96757	5.96757	4.97297	5.96757			14.9189	14.9189	19.8919	17.9027
p-value	0.729146	1	0.0348845	0.0348845		p-value	0.593366	0.593366	1	0.593366		p-value	0.544501	0.544501	0.0133229	0.363688									59.6757	60.6703	57.6865	57.6865			67.6324	67.6324	68.627	67.6324			95.4811	95.4811	90.5081	92.4973
N	92	92	92	92		N	92	92	92	92		N	138	138	138	138
																									383	540	460	356			15	98	230	41			551	774	398	555
																									3884	3722	3801	3911			4254	4171	4039	4228			4532	4302	4693	4531
																									2216	2060	2137	2241			871	788	657	845			2657	2434	2805	2650
																									14837	14993	14917	14812			16180	16263	16394	16206			17617	17840	17473	17624
																								mean ingroup	0.0986097	0.145083	0.121021	0.0910253			0.00352609	0.0234956	0.0569448	0.00969726			0.12158	0.179916	0.0848072	0.12249
																								mean non-group	0.149356	0.137397	0.143259	0.151296			0.0538319	0.0484535	0.0400756	0.0521412			0.15082	0.136435	0.160533	0.150363
																								p-value (fishers)	1.446e-13	0.2953	0.001832	2.2e-16			2.2e-16	5.633e-13	1.432e-05	2.2e-16			1.128e-05	1.086e-09	2.2e-16	2.924e-05
																								Fold-X	0.660231	1.05594	0.844767	0.601636			0.0655019	0.484909	1.42093	0.185981			0.806124	1.3187	0.528284	0.814625
