# Supplementary material for: Topological analysis of protein co-abundance networks identifies novel host targets important for HCV infection and pathogenesis
Source: BMC Syst Biol. 2012 Apr 30;6:28. doi: 10.1186/1752-0509-6-28 (PMC3383540; doi:10.1186/1752-0509-6-28)
Supplement: Additional file 6 — Table S4. Summary enrichment of networks generated from liver biopsy proteomics data using different parameters. [file 1752-0509-6-28-S6.XLSX]

## Sheet: Sheet1
	Measure	Group	Background	p-value	Fold-enrichment
CoA	Degree	0.0986097	0.149356	1.446e-13	0.660231
	Betweenness	0.145083	0.137397	0.2953	1.05594
	Clustering Coefficient	0.121021	0.143259	0.001832	0.844767
	Closeness	0.0910253	0.151296	2.2e-16	0.601636
CoA+PPI	Degree	0.12158	0.15082	1.128e-05	0.806124
	Betweenness	0.179916	0.136435	1.086e-09	1.3187
	Clustering Coefficient	0.0848072	0.160533	2.2e-16	0.528284
	Closeness	0.12249	0.150363	2.924e-05	0.814625
