# Supplementary material for: Topological analysis of protein co-abundance networks identifies novel host targets important for HCV infection and pathogenesis
Source: BMC Syst Biol. 2012 Apr 30;6:28. doi: 10.1186/1752-0509-6-28 (PMC3383540; doi:10.1186/1752-0509-6-28)
Supplement: Additional file 7 — Table S5. Complete list of shared proteins from cell culture and patient derived networks. [file 1752-0509-6-28-S7.XLSX]

## Sheet: SharedProteins
Topology of overlapping differentially expressed proteins in the cell culture and clinical-derived networks
			Cell Culture Network				Clinical Network
Symbol	ID	Description	degree	betweenness	clusteringcoeff	closeness	degree-clin	betweenness-clin	clusteringcoeff-clin	closeness-clin	PathoTarget	HCVTarget	Overlap 20%
GSTK1	NM_015917	glutathione S-transferase kappa 1	70	22026.6	0.0864794	0.0143907	6	280.955	0	0.027388			1
IMMT	NM_006839	inner membrane protein, mitochondrial (mitofilin)	128	10973.2	0.246222	0.0144219	13	433.85	0.327273	0.0278545	1	0	1
ATP5B	NM_001686	ATP synthase, H+ transporting, mitochondrial F1 complex, beta polypeptide	55	7069.92	0.1582	0.0143901	29	487.756	0.239316	0.0280028			1
YWHAQ	NM_006826	tyrosine 3-monooxygenase/tryptophan 5-monooxygenase activation protein, theta polypeptide	54	8730.76	0.115385	0.0143921	18	313.912	0.166667	0.0278609	1	0	1
HSPA8	NM_006597	heat shock 70kDa protein 8	36	8204.93	0.0944742	0.0143841	8	209.671	0.133333	0.0277078	1	0	1
DCI	NM_001919	dodecenoyl-Coenzyme A delta isomerase (3,2 trans-enoyl-Coenzyme A isomerase)	62	5517.63	0.17504	0.0143806	12	295.215	0.227273	0.0278289			1
CALR	NM_004343	calreticulin	107	13487.7	0.271429	0.0144212	5	171	0	0.0275376	1	1	1
RPLP1	NM_001003	Homo sapiens ribosomal protein, large, P1 (RPLP1), transcript variant 1, mRNA.	165	12028.9	0.257972	0.0144361	13	121.183	0.254545	0.0276319			1
CYCS	NM_018947	cytochrome c, somatic	27	7442.01	0.06	0.0143296	5	107.685	0	0.0272584	1	0	1
ETFA	NM_000126	electron-transfer-flavoprotein, alpha polypeptide (glutaric aciduria II)	120	3922.16	0.327171	0.0144281	21	169.838	0.428571	0.0279059			1
HSPA9	NM_004134	heat shock 70kDa protein 9 (mortalin)	69	2881.92	0.243393	0.0143867	19	221.42	0.397661	0.0279188	1	0	1
GOT2	NM_002080	glutamic-oxaloacetic transaminase 2, mitochondrial (aspartate aminotransferase 2)	5	2300.77	0.1	0.0142337	9	209.615	0.194444	0.0276319			1
HSPA1A	NM_005345	heat shock 70kDa protein 1A	37	8940.7	0.0554622	0.0143688	6	90.5483	0.166667	0.0274875			0
PDIA3	NM_005313	protein disulfide isomerase family A, member 3	40	1037.31	0.167949	0.0143685	29	659.347	0.256158	0.0280612			0
RPS10	NM_001014	Homo sapiens ribosomal protein S10 (RPS10), mRNA.	145	5769.35	0.292229	0.014419	10	73.7608	0.428571	0.0277015			0
FGG	NM_000509	fibrinogen gamma chain	90	8759.21	0.339342	0.0144012	15	39.0387	0.564103	0.0278481			0
HSPE1	NM_002157	heat shock 10kDa protein 1 (chaperonin 10)	44	3708.31	0.216702	0.0143703	3	86.0667	0	0.027475			0
PHGDH	NM_006623	phosphoglycerate dehydrogenase	12	1085.13	0.121212	0.0142982	24	263.827	0.416667	0.0279769			0
RPS13	NM_001017	Homo sapiens ribosomal protein S13 (RPS13), mRNA.	100	3232.67	0.456554	0.0144046	11	75.3941	0.416667	0.0276761			0
SERPINA1	NM_001002236	serpin peptidase inhibitor, clade A (alpha-1 antiproteinase, antitrypsin), member 1	101	3179.81	0.40404	0.0144235	15	60.3412	0.474359	0.0278545			0
ERP29	NM_006817	endoplasmic reticulum protein 29	77	1897.68	0.241802	0.0143818	7	87.32	0.5	0.0274813			0
ALDH1A1	NM_000689	aldehyde dehydrogenase 1 family, member A1	15	2960.51	0.25641	0.0142646	13	42.871	0.545455	0.0277842			0
ECHS1	NM_004092	enoyl Coenzyme A hydratase, short chain, 1, mitochondrial	4	425.293	0	0.0142134	25	242.141	0.356667	0.0280093			0
SFXN1	NM_022754	sideroflexin 1	66	1183.98	0.46014	0.014387	2	86	0	0.0268769			0
HSD17B10	NM_004493	hydroxysteroid (17-beta) dehydrogenase 10	24	1304.73	0.202899	0.0143322	12	74.2303	0.287879	0.0277778			0
ALB	NM_000477	albumin	92	3560.01	0.393932	0.0144093	11	24.2213	0.672727	0.0277969			0
ATP5O	NM_001697	ATP synthase, H+ transporting, mitochondrial F1 complex, O subunit (oligomycin sensitivity conferring protein)	62	1670.54	0.172881	0.0143718	11	46.8316	0.305556	0.0276508			0
ETFB	NM_001014763	electron-transfer-flavoprotein, beta polypeptide	54	865.587	0.2355	0.0143667	18	86.3817	0.490196	0.0278738			0
DECR1	NM_001359	2,4-dienoyl CoA reductase 1, mitochondrial	34	1230.91	0.171123	0.014354	13	41.6097	0.512821	0.0278097			0
HNRPDL	NM_031372	heterogeneous nuclear ribonucleoprotein D-like	25	562.597	0.216667	0.0143483	4	86	0.5	0.0275313			0
NME1	NM_198175	non-metastatic cells 1, protein (NM23A) expressed in	12	1886.85	0.2	0.0142837	9	25.5492	0.47619	0.0277459	1	0	0
NONO	NM_007363	non-POU domain containing, octamer-binding	11	399.18	0.0555556	0.014315	11	94.7278	0.527778	0.0276571			0
HADHB	NM_000183	hydroxyacyl-Coenzyme A dehydrogenase/3-ketoacyl-Coenzyme A thiolase/enoyl-Coenzyme A hydratase (trifunctional protein), beta subunit	16	1493.36	0.241758	0.014257	7	20.819	0.2	0.0275752			0
EIF5A	NM_001970	eukaryotic translation initiation factor 5A	25	1327.3	0.143333	0.0143319	6	8.07674	0.466667	0.0276698	1	0	0
RPL18	NM_000979	ribosomal protein L18	66	126.293	0.93502	0.0143783	10	74.7544	0.464286	0.0277078			0
HINT2	NM_032593	histidine triad nucleotide binding protein 2	32	720.845	0.16129	0.0143428	7	12.9009	0.47619	0.0276761			0
PFDN1	NM_002622	prefoldin subunit 1	19	660.188	0.0701754	0.0143307	2	13.3645	0	0.0274439			0
FGA	NM_000508	fibrinogen alpha chain	13	642.741	0.2	0.0142508	9	11.2395	0.47619	0.0276698			0
COL6A3	NM_004369	collagen, type VI, alpha 3	16	378.783	0.166667	0.0143093	6	13.4213	0.333333	0.027613			0
PRDX5	NM_012094	peroxiredoxin 5	46	1987.88	0.170048	0.0143655	3	1.70927	0.666667	0.0275626			0
COX5A	NM_004255	cytochrome c oxidase subunit Va	24	177.389	0.380435	0.0143265	7	19.0753	0.619048	0.0277142			0
SHMT2	NM_005412	serine hydroxymethyltransferase 2 (mitochondrial)	21	569.27	0.19883	0.0143197	7	4.85317	0.6	0.0276951			0
TPI1	NM_000365	triosephosphate isomerase 1	38	1078.32	0.120635	0.0143401	4	1.925	0	0.0272645			0
PDIA6	NM_005742	protein disulfide isomerase family A, member 6	74	2112.88	0.322103	0.0143982	5	0.756798	0.8	0.0274563			0
CA2	NM_000067	carbonic anhydrase II	20	533.712	0.178947	0.014298	6	2.07259	0.666667	0.027525			0
HSPA5	NM_005347	heat shock 70kDa protein 5 (glucose-regulated protein, 78kDa)	77	9743.64	0.333903	0.0144101	1	0	NA	0.0269548	1	1	0
SNRP70	NM_003089	small nuclear ribonucleoprotein 70kDa polypeptide (RNP antigen)	107	8289.11	0.315018	0.0144027	2	0	NA	0.00819672	1	0	0
PSMC2	NM_002803	proteasome (prosome, macropain) 26S subunit, ATPase, 2	76	7370.06	0.214386	0.014395	1	0	NA	0.00826446	1	0	0
PRKDC	NM_006904	protein kinase, DNA-activated, catalytic polypeptide	76	6867.39	0.241022	0.0144107	3	0	NA	0.0267226	1	0	0
HIBADH	NM_152740	3-hydroxyisobutyrate dehydrogenase	3	0	NA	0.00058309	19	178.277	0.441176	0.027893			0
PGRMC1	NM_006667	progesterone receptor membrane component 1	54	5409.46	0.121593	0.0143729	1	0	NA	0.0263731			0
CPS1	NM_001875	carbamoyl-phosphate synthetase 1, mitochondrial	1	0	NA	0.0139986	19	152.884	0.461988	0.0279059			0
RPLP2	AI707530	Ribosomal protein, large, P2	112	4546.95	0.39166	0.0144176	7	0	1	0.0274252			0
FTL	NM_000146	ferritin, light polypeptide	48	4400.22	0.217391	0.0143494	3	0	NA	0.00826446			0
MDH2	NM_005918	malate dehydrogenase 2, NAD (mitochondrial)	37	3140.45	0.146218	0.0143403	3	0	NA	0.0270997			0
ATP5F1	NM_001688	ATP synthase, H+ transporting, mitochondrial F0 complex, subunit B1	90	2764.27	0.308255	0.0143929	6	0	1	0.0274875			0
ST13	NM_003932	suppression of tumorigenicity 13 (colon carcinoma) (Hsp70 interacting protein)	33	2254.62	0.119318	0.0143407	1	0	NA	0.0269608			0
PSMA5	NM_002790	proteasome (prosome, macropain) subunit, alpha type, 5	49	2094.98	0.334184	0.0143389	1	0	NA	0.00826446	1	0	0
CAT	NM_001752	catalase	44	1880.54	0.181185	0.0143599	2	0	NA	0.00819672			0
ENO3	NM_001976	enolase 3 (beta, muscle)	3	1647.45	0	0.0140962	1	0	NA	0.00826446			0
ACAT1	NM_000019	acetyl-Coenzyme A acetyltransferase 1 (acetoacetyl Coenzyme A thiolase)	93	1568.12	0.312997	0.0144008	1	0	NA	0.00826446			0
SFPQ	NM_005066	splicing factor proline/glutamine-rich (polypyrimidine tract binding protein associated)	31	1565.47	0.08867	0.0143359	3	0	NA	0.027124			0
ATP5I	NM_007100	ATP synthase, H+ transporting, mitochondrial F0 complex, subunit E	45	1249.32	0.246955	0.0143685	6	0	1	0.0274875			0
RPL17	NM_000985	ribosomal protein L17	83	1231.06	0.608333	0.0143859	7	0	1	0.0274252			0
PRDX3	NM_006793	peroxiredoxin 3	61	1150.97	0.212157	0.0143791	2	0	NA	0.00819672			0
CYB5A	NM_001914	cytochrome b5 type A (microsomal)	3	991.49	0.333333	0.0141362	1	0	NA	0.0267403			0
PARK7	NM_007262	Parkinson disease (autosomal recessive, early onset) 7	30	948.935	0.187831	0.0143195	2	0	NA	0.00819672			0
ATIC	NM_004044	5-aminoimidazole-4-carboxamide ribonucleotide formyltransferase/IMP cyclohydrolase	22	866.52	0.252632	0.0143365	3	0	NA	0.0270029			0
MAT1A	NM_000429	methionine adenosyltransferase I, alpha	2	0	NA	0.000582751	11	25.3574	0.416667	0.0276571			0
SDHB	NM_003000	succinate dehydrogenase complex, subunit B, iron sulfur (Ip)	14	785.285	0.175824	0.0143271	5	0	1	0.027475	1	0	0
PRDX1	NM_002574	peroxiredoxin 1	32	696.594	0.227586	0.014353	2	0	NA	0.00819672			0
MTHFD1	NM_005956	methylenetetrahydrofolate dehydrogenase (NADP+ dependent) 1, methenyltetrahydrofolate cyclohydrolase, formyltetrahydrofolate synthetase	30	692.095	0.164021	0.0143504	2	0	NA	0.00819672			0
ALDH2	NM_000690	aldehyde dehydrogenase 2 family (mitochondrial)	5	652.176	0.333333	0.0141768	3	0	NA	0.0269488			0
PRDX6	NM_004905	peroxiredoxin 6	30	650.549	0.145503	0.0143167	2	0	NA	0.00819672			0
SOD1	NM_000454	superoxide dismutase 1, soluble (amyotrophic lateral sclerosis 1 (adult))	29	597.97	0.202279	0.014326	2	0	NA	0.00819672			0
ZC3H14	NM_207660	zinc finger CCCH-type containing 14	11	557.473	0.381818	0.0142877	1	0	NA	0.00826446			0
PKLR	NM_000298	pyruvate kinase, liver and RBC	8	519.576	0.2	0.0142011	3	0	NA	0.00826446			0
GLO1	NM_006708	glyoxalase I	18	344.049	0.158333	0.0143112	3	0	NA	0.0267818			0
HADHA	NM_000182	hydroxyacyl-Coenzyme A dehydrogenase/3-ketoacyl-Coenzyme A thiolase/enoyl-Coenzyme A hydratase (trifunctional protein), alpha subunit	7	334.19	0.4	0.0142108	4	0	1	0.0273076			0
HINT1	NM_005340	histidine triad nucleotide binding protein 1	17	252.768	0.180952	0.0142806	2	0	NA	0.00819672			0
ENAH	NM_018212	enabled homolog (Drosophila)	6	171.467	0.166667	0.014238	2	0	NA	0.00819672	1	0	0
WDR57	NM_004814	WD repeat domain 57 (U5 snRNP specific)	11	124.431	0.472222	0.0142565	2	0	NA	0.00819672			0
HNRNPA3			8	59.2913	0.571429	0.0142253	1	0	NA	0.00826446			0
TF	NM_001063	transferrin	5	37.9353	0.1	0.0142729	1	0	NA	0.0270089	1	1	0
ACAT2	NM_005891	acetyl-Coenzyme A acetyltransferase 2 (acetoacetyl Coenzyme A thiolase)	5	14.5321	0	0.0142434	2	0	NA	0.00819672			0
ACO1	NM_002197	aconitase 1, soluble	NA	NA	NA	NA	18	123.088	0.45098	0.0278738			0
CCDC50	NM_178335	coiled-coil domain containing 50	NA	NA	NA	NA	7	11.8935	0.52381	0.0275752			0
FKBP11	NM_016594	FK506 binding protein 11, 19 kDa	NA	NA	NA	NA	4	11.4312	0.5	0.0274688			0
TRIOBP	NM_007032	TRIO and F-actin binding protein	1	0	NA	0.014224	1	0	NA	0.00826446	0	1	0
ACY1	NM_000666	aminoacylase 1	3	0	NA	0.0140206	2	0	NA	0.00819672			0
BHMT	NM_001713	betaine-homocysteine methyltransferase	2	0	NA	0.000582751	2	0	NA	0.00819672			0
ATP5J	NM_001003703	ATP synthase, H+ transporting, mitochondrial F0 complex, subunit F6	10	0	1	0.0142782	6	0	1	0.0274875			0
DCXR	NM_016286	dicarbonyl/L-xylulose reductase	3	0	NA	0.0141946	3	0	NA	0.026865			0
GLUD1	NM_005271	glutamate dehydrogenase 1	3	0	NA	0.0140417	3	0	NA	0.0270997			0
AHCY	NM_000687	S-adenosylhomocysteine hydrolase	2	0	NA	0.000582751	2	0	NA	0.00819672			0
COX17	NM_005694	COX17 cytochrome c oxidase assembly homolog (S. cerevisiae)	3	0	NA	0.0142191	2	0	NA	0.00819672			0
ALDH6A1	NM_005589	aldehyde dehydrogenase 6 family, member A1	1	0	NA	0.00058309	1	0	NA	0.0273508			0
