# Supplementary material for: Topological analysis of protein co-abundance networks identifies novel host targets important for HCV infection and pathogenesis
Source: BMC Syst Biol. 2012 Apr 30;6:28. doi: 10.1186/1752-0509-6-28 (PMC3383540; doi:10.1186/1752-0509-6-28)
Supplement: Additional file 9 — Table S6. Functional enrichment of shared bottleneck neighborhoods. [file 1752-0509-6-28-S9.XLSX]

## Sheet: Sheet1
Shared Bottleneck	#neighbors	GOBPID	Pvalue	OddsRatio	ExpCount	Count	Size	Term
GSTK1	69	GO:0015804	0.000939976	Inf	0.0620384	2	2	neutral amino acid transport
		GO:0018196	0.00276431	65.55	0.0930576	2	3	peptidyl-asparagine modification
		GO:0018279	0.00276431	65.55	0.0930576	2	3	protein amino acid N-linked glycosylation via asparagine
		GO:0006487	0.00541978	32.75	0.124077	2	4	protein amino acid N-linked glycosylation
IMMT	127	GO:0006839	0.00110602	6.62963	1.28508	6	20	mitochondrial transport
		GO:0009890	0.00187001	2.95927	5.39734	13	84	negative regulation of biosynthetic process
		GO:0006626	0.00248026	10.1285	0.642541	4	10	protein targeting to mitochondrion
		GO:0070585	0.00248026	10.1285	0.642541	4	10	protein localization in mitochondrion
		GO:0010558	0.00266915	2.95877	4.94756	12	77	negative regulation of macromolecule biosynthetic process
		GO:0031327	0.00372276	2.82118	5.14032	12	80	negative regulation of cellular biosynthetic process
		GO:0045900	0.00408415	Inf	0.128508	2	2	negative regulation of translational elongation
		GO:0045892	0.00635003	3.3664	2.89143	8	45	negative regulation of transcription, DNA-dependent
		GO:0051253	0.00832879	3.18858	3.01994	8	47	negative regulation of RNA metabolic process
		GO:0033365	0.0087238	3.48871	2.44165	7	38	protein localization in organelle
		GO:0006605	0.00961841	2.86813	3.72674	9	58	protein targeting
DCI	63	GO:0006635	2.14023e-05	22.6562	0.393648	5	13	fatty acid beta-oxidation
		GO:0034440	3.25522e-05	20.1235	0.423929	5	14	lipid oxidation
		GO:0006631	0.000183621	9.20714	0.908419	6	30	fatty acid metabolic process
		GO:0046395	0.000183621	9.20714	0.908419	6	30	carboxylic acid catabolic process
		GO:0044242	0.000282699	11.2587	0.635894	5	21	cellular lipid catabolic process
		GO:0043436	0.000806484	4.08938	3.20975	10	106	oxoacid metabolic process
		GO:0006364	0.00247056	8.76351	0.605613	4	20	rRNA processing
		GO:0016072	0.00247056	8.76351	0.605613	4	20	rRNA metabolic process
		GO:0044282	0.00252666	5.18776	1.45347	6	48	small molecule catabolic process
		GO:0034660	0.00373975	5.74373	1.0901	5	36	ncRNA metabolic process
		GO:0044281	0.00543054	2.6943	6.23781	13	206	small molecule metabolic process
		GO:0006754	0.0074424	9.3445	0.423929	3	14	ATP biosynthetic process
		GO:0042254	0.00767145	6.06345	0.817578	4	27	ribosome biogenesis
		GO:0034470	0.00875558	5.80631	0.847858	4	28	ncRNA processing
ATP5B	54	GO:0042776	1.37503e-12	Inf	0.283604	8	8	mitochondrial ATP synthesis coupled proton transport
		GO:0015985	5.865e-11	130.4	0.354505	8	10	energy coupled proton transport, down electrochemical gradient
		GO:0006818	1.54782e-09	52.04	0.460857	8	13	hydrogen transport
		GO:0006754	3.51602e-09	43.3333	0.496307	8	14	ATP biosynthetic process
		GO:0009145	1.42814e-08	32.45	0.567208	8	16	purine nucleoside triphosphate biosynthetic process
		GO:0009152	1.4401e-08	22.9527	0.779911	9	22	purine ribonucleotide biosynthetic process
		GO:0055085	1.51941e-08	12.4706	1.63072	12	46	transmembrane transport
		GO:0009201	2.62616e-08	28.8222	0.602659	8	17	ribonucleoside triphosphate biosynthetic process
		GO:0009205	4.60186e-08	25.92	0.638109	8	18	purine ribonucleoside triphosphate metabolic process
		GO:0006753	8.44498e-08	11.8361	1.52437	11	43	nucleoside phosphate metabolic process
		GO:0009259	1.18791e-07	16.5128	0.957164	9	27	ribonucleotide metabolic process
		GO:0009141	1.25549e-07	21.5667	0.70901	8	20	nucleoside triphosphate metabolic process
		GO:0015672	1.97431e-07	19.8923	0.744461	8	21	monovalent inorganic cation transport
		GO:0006119	3.0202e-07	18.4571	0.779911	8	22	oxidative phosphorylation
		GO:0006163	3.34769e-07	14.1209	1.06352	9	30	purine nucleotide metabolic process
		GO:0009165	6.22219e-07	12.8729	1.13442	9	32	nucleotide biosynthetic process
		GO:0006200	1.98568e-05	59.2727	0.212703	4	6	ATP catabolic process
		GO:0009146	1.98568e-05	59.2727	0.212703	4	6	purine nucleoside triphosphate catabolic process
		GO:0009203	1.98568e-05	59.2727	0.212703	4	6	ribonucleoside triphosphate catabolic process
		GO:0044281	2.52756e-05	3.92052	7.30281	19	206	small molecule metabolic process
		GO:0006172	4.1899e-05	Inf	0.106352	3	3	ADP biosynthetic process
		GO:0009136	4.1899e-05	Inf	0.106352	3	3	purine nucleoside diphosphate biosynthetic process
		GO:0009179	4.1899e-05	Inf	0.106352	3	3	purine ribonucleoside diphosphate metabolic process
		GO:0009188	4.1899e-05	Inf	0.106352	3	3	ribonucleoside diphosphate biosynthetic process
		GO:0009154	4.51257e-05	39.4848	0.248154	4	7	purine ribonucleotide catabolic process
		GO:0009166	4.51257e-05	39.4848	0.248154	4	7	nucleotide catabolic process
		GO:0006811	7.77383e-05	7.26286	1.52437	8	43	ion transport
		GO:0009132	0.000398329	43.4667	0.177253	3	5	nucleoside diphosphate metabolic process
		GO:0006796	0.000600221	3.69753	4.25406	12	120	phosphate metabolic process
		GO:0034377	0.000776801	28.9556	0.212703	3	6	plasma lipoprotein particle assembly
		GO:0046700	0.00107332	11.7818	0.496307	4	14	heterocycle catabolic process
		GO:0046486	0.00185162	9.80303	0.567208	4	16	glycerolipid metabolic process
		GO:0010001	0.00206815	17.3467	0.283604	3	8	glial cell differentiation
		GO:0019218	0.00302517	14.4444	0.319055	3	9	regulation of steroid metabolic process
		GO:0034367	0.00302517	14.4444	0.319055	3	9	macromolecular complex remodeling
		GO:0034368	0.00302517	14.4444	0.319055	3	9	protein-lipid complex remodeling
		GO:0034369	0.00302517	14.4444	0.319055	3	9	plasma lipoprotein particle remodeling
		GO:0046470	0.0036106	56.7391	0.106352	2	3	phosphatidylcholine metabolic process
		GO:0008203	0.00364499	7.82424	0.67356	4	19	cholesterol metabolic process
		GO:0016125	0.00364499	7.82424	0.67356	4	19	sterol metabolic process
		GO:0034381	0.00421446	12.3714	0.354505	3	10	lipoprotein particle clearance
		GO:0006066	0.00499935	3.88337	2.19793	7	62	alcohol metabolic process
		GO:0034641	0.00526221	3.47887	2.80059	8	79	cellular nitrogen compound metabolic process
		GO:0006639	0.0056513	10.8167	0.389956	3	11	acylglycerol metabolic process
		GO:0006641	0.0056513	10.8167	0.389956	3	11	triglyceride metabolic process
		GO:0006662	0.0056513	10.8167	0.389956	3	11	glycerol ether metabolic process
		GO:0042063	0.0056513	10.8167	0.389956	3	11	gliogenesis
		GO:0042157	0.0056513	10.8167	0.389956	3	11	lipoprotein metabolic process
		GO:0051091	0.0056513	10.8167	0.389956	3	11	positive regulation of transcription factor activity
		GO:0090047	0.0056513	10.8167	0.389956	3	11	positive regulation of transcription regulator activity
		GO:0051641	0.00599758	2.52684	6.98375	14	197	cellular localization
		GO:0044283	0.00699956	4.0974	1.77253	6	50	small molecule biosynthetic process
		GO:0001702	0.00705779	28.3478	0.141802	2	4	gastrulation with mouth forming second
		GO:0010872	0.00705779	28.3478	0.141802	2	4	regulation of cholesterol esterification
		GO:0010873	0.00705779	28.3478	0.141802	2	4	positive regulation of cholesterol esterification
		GO:0033700	0.00705779	28.3478	0.141802	2	4	phospholipid efflux
		GO:0034379	0.00705779	28.3478	0.141802	2	4	very-low-density lipoprotein particle assembly
		GO:0042439	0.00705779	28.3478	0.141802	2	4	ethanolamine and derivative metabolic process
		GO:0045940	0.00705779	28.3478	0.141802	2	4	positive regulation of steroid metabolic process
		GO:0046503	0.00705779	28.3478	0.141802	2	4	glycerolipid catabolic process
		GO:0006638	0.00734859	9.60741	0.425406	3	12	neutral lipid metabolic process
		GO:0018904	0.00734859	9.60741	0.425406	3	12	organic ether metabolic process
		GO:0051234	0.00774655	2.20089	12.0532	20	340	establishment of localization
		GO:0010035	0.0084955	3.91304	1.84343	6	52	response to inorganic substance
YWHAQ	53	GO:0006309	0.000266193	50.3846	0.155096	3	5	DNA fragmentation involved in apoptosis
		GO:0050730	0.00052088	33.5641	0.186115	3	6	regulation of peptidyl-tyrosine phosphorylation
		GO:0008635	0.000939976	Inf	0.0620384	2	2	activation of caspase activity by cytochrome c
		GO:0048143	0.000939976	Inf	0.0620384	2	2	astrocyte activation
		GO:0051345	0.00109733	7.92383	0.837518	5	27	positive regulation of hydrolase activity
		GO:0051336	0.00123699	6.08095	1.27179	6	41	regulation of hydrolase activity
		GO:0010562	0.00204915	16.7436	0.279173	3	9	positive regulation of phosphorus metabolic process
		GO:0018212	0.00204915	16.7436	0.279173	3	9	peptidyl-tyrosine modification
		GO:0042327	0.00204915	16.7436	0.279173	3	9	positive regulation of phosphorylation
		GO:0045937	0.00204915	16.7436	0.279173	3	9	positive regulation of phosphate metabolic process
		GO:0031998	0.00276431	65.55	0.0930576	2	3	regulation of fatty acid beta-oxidation
		GO:0048708	0.00276431	65.55	0.0930576	2	3	astrocyte differentiation
		GO:0050731	0.00276431	65.55	0.0930576	2	3	positive regulation of peptidyl-tyrosine phosphorylation
		GO:0006308	0.00286432	14.3407	0.310192	3	10	DNA catabolic process
		GO:0019217	0.00286432	14.3407	0.310192	3	10	regulation of fatty acid metabolic process
		GO:0010565	0.00502787	11.1368	0.37223	3	12	regulation of cellular ketone metabolic process
		GO:0007202	0.00541978	32.75	0.124077	2	4	activation of phospholipase C activity
		GO:0010863	0.00541978	32.75	0.124077	2	4	positive regulation of phospholipase C activity
		GO:0030004	0.00541978	32.75	0.124077	2	4	cellular monovalent inorganic cation homeostasis
		GO:0045923	0.00541978	32.75	0.124077	2	4	positive regulation of fatty acid metabolic process
		GO:0002009	0.0063959	10.0154	0.40325	3	13	morphogenesis of an epithelium
		GO:0006997	0.0063959	10.0154	0.40325	3	13	nucleus organization
		GO:0048511	0.0063959	10.0154	0.40325	3	13	rhythmic process
		GO:0001822	0.00885551	21.8167	0.155096	2	5	kidney development
		GO:0010518	0.00885551	21.8167	0.155096	2	5	positive regulation of phospholipase activity
		GO:0021782	0.00885551	21.8167	0.155096	2	5	glial cell development
		GO:0046320	0.00885551	21.8167	0.155096	2	5	regulation of fatty acid oxidation
		GO:0050994	0.00885551	21.8167	0.155096	2	5	regulation of lipid catabolic process
		GO:0055067	0.00885551	21.8167	0.155096	2	5	monovalent inorganic cation homeostasis
		GO:0072001	0.00885551	21.8167	0.155096	2	5	renal system development
HSPA8	35	GO:0006986	5.90513e-07	31.1621	0.364106	6	17	response to unfolded protein
		GO:0010033	1.74163e-05	6.68368	2.613	11	122	response to organic substance
		GO:0006458	0.000443241	Inf	0.042836	2	2	'de novo' protein folding
		GO:0030317	0.000443241	Inf	0.042836	2	2	sperm motility
		GO:0051085	0.000443241	Inf	0.042836	2	2	chaperone mediated protein folding requiring cofactor
		GO:0043506	0.00131202	98.0741	0.0642541	2	3	regulation of JUN kinase activity
		GO:0043507	0.00131202	98.0741	0.0642541	2	3	positive regulation of JUN kinase activity
		GO:0043123	0.0021896	15.1731	0.278434	3	13	positive regulation of I-kappaB kinase/NF-kappaB cascade
		GO:0043406	0.0021896	15.1731	0.278434	3	13	positive regulation of MAP kinase activity
		GO:0006457	0.00224789	6.61674	0.97855	5	49	protein folding
		GO:0045429	0.00258914	49	0.0856721	2	4	positive regulation of nitric oxide biosynthetic process
		GO:0043122	0.00274671	13.7832	0.299852	3	14	regulation of I-kappaB kinase/NF-kappaB cascade
		GO:0000165	0.00316752	7.99385	0.642541	4	30	MAPKKK cascade
		GO:0007242	0.00379387	3.86074	2.72009	8	127	intracellular signaling cascade
		GO:0006892	0.00581136	10.0769	0.385524	3	18	post-Golgi vesicle-mediated transport
		GO:0007249	0.00581136	10.0769	0.385524	3	18	I-kappaB kinase/NF-kappaB cascade
		GO:0043405	0.00581136	10.0769	0.385524	3	18	regulation of MAP kinase activity
		GO:0045860	0.00581136	10.0769	0.385524	3	18	positive regulation of protein kinase activity
		GO:0050896	0.00615613	2.77584	8.22452	15	384	response to stimulus
		GO:0030199	0.00630213	24.463	0.128508	2	6	collagen fibril organization
		GO:0032147	0.00630213	24.463	0.128508	2	6	activation of protein kinase activity
		GO:0045428	0.00630213	24.463	0.128508	2	6	regulation of nitric oxide biosynthetic process
		GO:0001932	0.00680202	9.4399	0.406942	3	19	regulation of protein amino acid phosphorylation
		GO:0033674	0.00788766	8.87783	0.42836	3	20	positive regulation of kinase activity
		GO:0007165	0.00866944	2.96053	4.49778	10	210	signal transduction
		GO:0006809	0.00870606	19.5556	0.149926	2	7	nitric oxide biosynthetic process
		GO:0007173	0.00870606	19.5556	0.149926	2	7	epidermal growth factor receptor signaling pathway
		GO:0046328	0.00870606	19.5556	0.149926	2	7	regulation of JNK cascade
		GO:0007243	0.00992207	4.47034	1.37075	5	64	protein kinase cascade
CALR	106	GO:0006909	0.000306593	13.7692	0.70901	5	10	phagocytosis
		GO:0019882	0.000319521	27.3043	0.425406	4	6	antigen processing and presentation
		GO:0002474	0.000346122	Inf	0.212703	3	3	antigen processing and presentation of peptide antigen via MHC class I
		GO:0051238	0.000346122	Inf	0.212703	3	3	sequestering of metal ion
		GO:0043277	0.00131301	40.5484	0.283604	3	4	apoptotic cell clearance
		GO:0070925	0.00311357	20.2581	0.354505	3	5	organelle assembly
		GO:0051208	0.00497827	Inf	0.141802	2	2	sequestering of calcium ion
		GO:0042157	0.00532252	7.77019	0.779911	4	11	lipoprotein metabolic process
		GO:0007599	0.00559779	3.8791	2.26883	7	32	hemostasis
		GO:0050878	0.00669918	3.72688	2.33973	7	33	regulation of body fluid levels
RPLP1	164	GO:0006414	3.22406e-52	252.512	5.30428	51	54	translational elongation
		GO:0044267	3.01566e-18	5.17747	34.1832	79	348	cellular protein metabolic process
		GO:0009059	1.6483e-12	3.73517	38.2105	75	389	macromolecule biosynthetic process
		GO:0044249	1.12768e-09	3.07074	46.4616	79	473	cellular biosynthetic process
		GO:0010467	3.28589e-09	2.96949	47.3456	79	482	gene expression
		GO:0006364	4.29606e-07	12.1421	1.96455	11	20	rRNA processing
		GO:0006417	2.02602e-05	5.40313	3.63442	13	37	regulation of translation
		GO:0006413	2.26277e-05	7.55472	2.25923	10	23	translational initiation
		GO:0042274	4.71764e-05	47.6562	0.589365	5	6	ribosomal small subunit biogenesis
		GO:0034660	0.000382688	4.31344	3.53619	11	36	ncRNA metabolic process
		GO:0042273	0.000412596	37.8295	0.491137	4	5	ribosomal large subunit biogenesis
		GO:0044238	0.00115505	1.90694	85.949	102	875	primary metabolic process
		GO:0006446	0.00124423	7.16339	1.37518	6	14	regulation of translational initiation
		GO:0008152	0.00170769	1.94451	93.3161	108	950	metabolic process
		GO:0006448	0.00344614	28.1538	0.39291	3	4	regulation of translational elongation
		GO:0070925	0.00799645	14.0654	0.491137	3	5	organelle assembly
		GO:0042257	0.00958317	Inf	0.196455	2	2	ribosomal subunit assembly
		GO:0045900	0.00958317	Inf	0.196455	2	2	negative regulation of translational elongation
CYCS	26	GO:0070997	1.26297e-06	44.932	0.230428	5	12	neuron death
		GO:0006810	1.99871e-06	7.0875	6.4904	18	338	transport
		GO:0051179	4.79376e-06	6.72177	7.70015	19	401	localization
		GO:0022900	7.14572e-05	15.5714	0.480059	5	25	electron transport chain
		GO:0001836	0.000209404	43.1739	0.134417	3	7	release of cytochrome c from mitochondria
		GO:0007005	0.000287372	11.0544	0.633678	5	33	mitochondrion organization
		GO:0043524	0.000330773	34.513	0.153619	3	8	negative regulation of neuron apoptosis
		GO:0008634	0.000354811	Inf	0.0384047	2	2	negative regulation of survival gene product expression
		GO:0008635	0.000354811	Inf	0.0384047	2	2	activation of caspase activity by cytochrome c
		GO:0015874	0.000354811	Inf	0.0384047	2	2	norepinephrine transport
		GO:0046902	0.000354811	Inf	0.0384047	2	2	regulation of mitochondrial membrane permeability
		GO:0050433	0.000354811	Inf	0.0384047	2	2	regulation of catecholamine secretion
		GO:0051649	0.000914534	4.34506	3.39882	10	177	establishment of localization in cell
		GO:0006873	0.000914994	8.30759	0.806499	5	42	cellular ion homeostasis
		GO:0032844	0.000937804	21.5217	0.211226	3	11	regulation of homeostatic process
		GO:0015844	0.00105184	110.583	0.0576071	2	3	monoamine transport
		GO:0015850	0.00105184	110.583	0.0576071	2	3	organic alcohol transport
		GO:0051402	0.00164226	62.9048	0.0683507	2	4	neuron apoptosis
		GO:0030004	0.0020788	55.25	0.0768095	2	4	cellular monovalent inorganic cation homeostasis
		GO:0042391	0.00245685	14.3043	0.288035	3	15	regulation of membrane potential
		GO:0043281	0.00298534	13.194	0.307238	3	16	regulation of caspase activity
		GO:0052548	0.00298534	13.194	0.307238	3	16	regulation of endopeptidase activity
		GO:0000737	0.00342374	36.8056	0.0960118	2	5	DNA catabolic process, endonucleolytic
		GO:0001822	0.00342374	36.8056	0.0960118	2	5	kidney development
		GO:0006309	0.00342374	36.8056	0.0960118	2	5	DNA fragmentation involved in apoptosis
		GO:0014823	0.00342374	36.8056	0.0960118	2	5	response to activity
		GO:0032846	0.00342374	36.8056	0.0960118	2	5	positive regulation of homeostatic process
		GO:0048169	0.00342374	36.8056	0.0960118	2	5	regulation of long-term neuronal synaptic plasticity
		GO:0051881	0.00342374	36.8056	0.0960118	2	5	regulation of mitochondrial membrane potential
		GO:0055067	0.00342374	36.8056	0.0960118	2	5	monovalent inorganic cation homeostasis
		GO:0072001	0.00342374	36.8056	0.0960118	2	5	renal system development
		GO:0006605	0.00399101	5.72776	1.11374	5	58	protein targeting
		GO:0052547	0.00497116	10.6957	0.364845	3	19	regulation of peptidase activity
		GO:0019725	0.00498034	5.40816	1.17134	5	61	cellular homeostasis
		GO:0006921	0.00507501	27.5833	0.115214	2	6	cell structure disassembly during apoptosis
		GO:0010517	0.00507501	27.5833	0.115214	2	6	regulation of phospholipase activity
		GO:0015837	0.00507501	27.5833	0.115214	2	6	amine transport
		GO:0006915	0.00536709	3.68298	2.89956	8	151	apoptosis
		GO:0046907	0.00582629	3.62605	2.93796	8	153	intracellular transport
		GO:0012501	0.00606709	3.59817	2.95716	8	154	programmed cell death
		GO:0010033	0.00624883	3.88604	2.34269	7	122	response to organic substance
		GO:0043069	0.00655868	5.03175	1.24815	5	65	negative regulation of programmed cell death
		GO:0048878	0.00655868	5.03175	1.24815	5	65	chemical homeostasis
		GO:0060548	0.00655868	5.03175	1.24815	5	65	negative regulation of cell death
		GO:0046903	0.00668014	6.34398	0.787297	4	41	secretion
		GO:0051336	0.00668014	6.34398	0.787297	4	41	regulation of hydrolase activity
		GO:0022602	0.00702125	22.05	0.134417	2	7	ovulation cycle process
		GO:0030262	0.00702125	22.05	0.134417	2	7	apoptotic nuclear changes
		GO:0048168	0.00702125	22.05	0.134417	2	7	regulation of neuronal synaptic plasticity
		GO:0051240	0.00760326	8.98627	0.422452	3	22	positive regulation of multicellular organismal process
		GO:0051789	0.00760326	8.98627	0.422452	3	22	response to protein stimulus
		GO:0042981	0.00850967	3.64193	2.4771	7	129	regulation of apoptosis
		GO:0010941	0.0088771	3.60933	2.49631	7	130	regulation of cell death
		GO:0043067	0.0088771	3.60933	2.49631	7	130	regulation of programmed cell death
		GO:0001655	0.00925141	18.3611	0.153619	2	8	urogenital system development
		GO:0008585	0.00925141	18.3611	0.153619	2	8	female gonad development
		GO:0034097	0.00925141	18.3611	0.153619	2	8	response to cytokine stimulus
		GO:0042698	0.00925141	18.3611	0.153619	2	8	ovulation cycle
		GO:0051188	0.00925141	18.3611	0.153619	2	8	cofactor biosynthetic process
		GO:0060191	0.00925141	18.3611	0.153619	2	8	regulation of lipase activity
		GO:0009628	0.0093254	5.70732	0.864106	4	45	response to abiotic stimulus
ETFA	121	GO:0048168	0.00695571	11.5701	0.439439	3	7	regulation of neuronal synaptic plasticity
		GO:0051789	0.00976029	4.60294	1.38109	5	22	response to protein stimulus
HSPA9	70	GO:0034382	0.00407496	53.1429	0.112999	2	3	chylomicron remnant clearance
		GO:0006140	0.0079535	26.551	0.150665	2	4	regulation of nucleotide metabolic process
		GO:0009187	0.0079535	26.551	0.150665	2	4	cyclic nucleotide metabolic process
		GO:0009190	0.0079535	26.551	0.150665	2	4	cyclic nucleotide biosynthetic process
		GO:0030799	0.0079535	26.551	0.150665	2	4	regulation of cyclic nucleotide metabolic process
		GO:0030802	0.0079535	26.551	0.150665	2	4	regulation of cyclic nucleotide biosynthetic process
		GO:0030808	0.0079535	26.551	0.150665	2	4	regulation of nucleotide biosynthetic process
		GO:0033700	0.0079535	26.551	0.150665	2	4	phospholipid efflux
		GO:0034370	0.0079535	26.551	0.150665	2	4	triglyceride-rich lipoprotein particle remodeling
		GO:0034372	0.0079535	26.551	0.150665	2	4	very-low-density lipoprotein particle remodeling
		GO:0034384	0.0079535	26.551	0.150665	2	4	high-density lipoprotein particle clearance
		GO:0034447	0.0079535	26.551	0.150665	2	4	very-low-density lipoprotein particle clearance
GOT2	6	GO:0006107	2.69063e-06	268.6	0.0354505	3	6	oxaloacetate metabolic process
		GO:0006538	9.14336e-05	448.333	0.0177253	2	3	glutamate catabolic process
		GO:0019752	0.00194517	12.1961	0.626292	4	106	carboxylic acid metabolic process
		GO:0042180	0.00194517	12.1961	0.626292	4	106	cellular ketone metabolic process
		GO:0043436	0.00194517	12.1961	0.626292	4	106	oxoacid metabolic process
		GO:0044282	0.00206815	17.3467	0.283604	3	48	small molecule catabolic process
		GO:0006082	0.00208794	11.9423	0.638109	4	108	organic acid metabolic process
		GO:0044283	0.00233042	16.583	0.295421	3	50	small molecule biosynthetic process
		GO:0009063	0.00351898	31.7143	0.0945347	2	16	cellular amino acid catabolic process
		GO:0009310	0.00397634	29.5778	0.100443	2	17	amine catabolic process
		GO:0008652	0.00446012	27.7083	0.106352	2	18	cellular amino acid biosynthetic process
		GO:0009064	0.00446012	27.7083	0.106352	2	18	glutamine family amino acid metabolic process
		GO:0009309	0.00550589	24.5926	0.118168	2	20	amine biosynthetic process
		GO:0019459	0.00590842	Inf	0.00590842	1	1	glutamate deamidation
		GO:0034641	0.00865683	10.0263	0.466765	3	79	cellular nitrogen compound metabolic process
