# Supplementary material for: Topological analysis of protein co-abundance networks identifies novel host targets important for HCV infection and pathogenesis
Source: BMC Syst Biol. 2012 Apr 30;6:28. doi: 10.1186/1752-0509-6-28 (PMC3383540; doi:10.1186/1752-0509-6-28)
Supplement: Additional file 10 — Table S7. Network topology of conserved bottlenecks in cell culture and patient derived networks. [file 1752-0509-6-28-S10.XLSX]

## Sheet: Sheet1
Topological properties of shared bottlenecks in both cell culture and clinical networks
Numbers represent the rank of the indicated metric converted to a relative percentage (to account for differences in network size between the two networks)
Proteins with metrics in the top 25% of each are indicated by shaded background
	Cell Network					Clinical Network
Symbol	degree	betweenness	clusteringcoeff	closeness	eigenvector	degree	betweenness	clusteringcoeff	closeness	eigenvector
GSTK1	0.137821	0.00291375	0.811772	0.115967	0.23951	0.401639	0.0491803	0.963115	0.540984	0.557377
CALR	0.0416667	0.00932401	0.441142	0.027972	0.0524476	0.467213	0.114754	0.963115	0.397541	0.491803
RPLP1	0.0034965	0.013986	0.467366	0.004662	0.0134033	0.139344	0.147541	0.868852	0.336066	0.377049
IMMT	0.0206876	0.0168998	0.488345	0.0262238	0.032634	0.139344	0.0163934	0.819672	0.110656	0.155738
YWHAQ	0.210664	0.0244755	0.768648	0.109266	0.298951	0.0860656	0.0245902	0.913934	0.0983607	0.188525
HSPA8	0.312063	0.0291375	0.804779	0.146562	0.343823	0.278689	0.0901639	0.92623	0.221311	0.418033
CYCS	0.382867	0.034965	0.841492	0.407925	0.5338	0.467213	0.163934	0.963115	0.581967	0.622951
ATP5B	0.204837	0.0390443	0.698718	0.117133	0.302448	0	0.00819672	0.877049	0.0163934	0
DCI	0.175117	0.0606061	0.657343	0.164044	0.223193	0.163934	0.0409836	0.885246	0.139344	0.172131
ETFA	0.0270979	0.105478	0.365967	0.0134033	0.0198135	0.045082	0.122951	0.721311	0.0614754	0.0491803
HSPA9	0.143357	0.164336	0.49359	0.133159	0.185315	0.0614754	0.0819672	0.762295	0.0491803	0.0655738
GOT2	0.666667	0.214452	0.792541	0.713287	0.820513	0.254098	0.0983607	0.901639	0.336066	0.344262
